# Supplementary material for: Dominant resistance and negative epistasis can limit the co-selection of de novo resistance mutations and antibiotic resistance genes
Source: Nat Commun. 2020 Mar 5;11:1199. doi: 10.1038/s41467-020-15080-8 (PMC7057998; doi:10.1038/s41467-020-15080-8)
Supplement: Supplementary file 4 — Source Data [file 41467_2020_15080_MOESM4_ESM.xlsx]

## Sheet: Seq counts Fig 2,3 + supl. figs
Column	FileName	Replicate	Condition	Conc step	Mutant	Barcode	ReadCount	TotalReads	Gene	SeqPlate
10	readsPlate2/Amk6A10_L001-ds.e2f930a2f8bb432fa0966ce8ae746f26	A	Amk	6	CST	GGTTACCACAGG	751	336875	tetC	2
11	readsPlate2/Amk6A11_L001-ds.8722b99ee3d84d79988c4659a2819e8a	A	Amk	6	CST	GGTTACCACAGG	673	494829	msrD	2
12	readsPlate2/Amk6A12_L001-ds.e5c907ce42a545f78ae96eac06516bc3	A	Amk	6	CST	GGTTACCACAGG	527	378949	NoARG	2
1	readsPlate2/Amk6A1_L001-ds.d0da95a4d418441b9b4f932e4169a71f	A	Amk	6	CST	GGTTACCACAGG	403	232133	Tem-219	2
2	readsPlate2/Amk6A2_L001-ds.73ea49ffa9384ef980d6baa13e7a5eb4	A	Amk	6	CST	GGTTACCACAGG	383	246723	Erm(42)	2
3	readsPlate2/Amk6A3_L001-ds.ba70e13a3cbd4c63a321b194fefb2079	A	Amk	6	CST	GGTTACCACAGG	406	316656	aadK	2
4	readsPlate2/Amk6A4_L001-ds.e78df8f232b94f9ca753e39cdd9162b5	A	Amk	6	CST	GGTTACCACAGG	1348	326905	rmtB	2
5	readsPlate2/Amk6A5_L001-ds.c04bf155f44d4ad987c5c093e92eb134	A	Amk	6	CST	GGTTACCACAGG	327	349425	tetA	2
6	readsPlate2/Amk6A6_L001-ds.5976ff426bf14499abfa215afed98e74	A	Amk	6	CST	GGTTACCACAGG	798	345458	floR	2
7	readsPlate2/Amk6A7_L001-ds.1d4326bfdd434efc890fbd01c45f618a	A	Amk	6	CST	GGTTACCACAGG	298	172850	cmlA5	2
8	readsPlate2/Amk6A8_L001-ds.1ede4752c07c4eff852e04b2ec93aac2	A	Amk	6	CST	GGTTACCACAGG	468	268726	qnrS1	2
9	readsPlate2/Amk6A9_L001-ds.5c4b5875ae2c45629cfce8f64ae72e87	A	Amk	6	CST	GGTTACCACAGG	747	150793	dfrA12	2
10	readsPlate2/Amk6A10_L001-ds.e2f930a2f8bb432fa0966ce8ae746f26	A	Amk	6	FEP	ACAGGTTAATTT	114	336875	tetC	2
11	readsPlate2/Amk6A11_L001-ds.8722b99ee3d84d79988c4659a2819e8a	A	Amk	6	FEP	ACAGGTTAATTT	137	494829	msrD	2
12	readsPlate2/Amk6A12_L001-ds.e5c907ce42a545f78ae96eac06516bc3	A	Amk	6	FEP	ACAGGTTAATTT	159	378949	NoARG	2
1	readsPlate2/Amk6A1_L001-ds.d0da95a4d418441b9b4f932e4169a71f	A	Amk	6	FEP	ACAGGTTAATTT	82	232133	Tem-219	2
2	readsPlate2/Amk6A2_L001-ds.73ea49ffa9384ef980d6baa13e7a5eb4	A	Amk	6	FEP	ACAGGTTAATTT	37	246723	Erm(42)	2
3	readsPlate2/Amk6A3_L001-ds.ba70e13a3cbd4c63a321b194fefb2079	A	Amk	6	FEP	ACAGGTTAATTT	65	316656	aadK	2
4	readsPlate2/Amk6A4_L001-ds.e78df8f232b94f9ca753e39cdd9162b5	A	Amk	6	FEP	ACAGGTTAATTT	194	326905	rmtB	2
5	readsPlate2/Amk6A5_L001-ds.c04bf155f44d4ad987c5c093e92eb134	A	Amk	6	FEP	ACAGGTTAATTT	76	349425	tetA	2
6	readsPlate2/Amk6A6_L001-ds.5976ff426bf14499abfa215afed98e74	A	Amk	6	FEP	ACAGGTTAATTT	155	345458	floR	2
7	readsPlate2/Amk6A7_L001-ds.1d4326bfdd434efc890fbd01c45f618a	A	Amk	6	FEP	ACAGGTTAATTT	26	172850	cmlA5	2
8	readsPlate2/Amk6A8_L001-ds.1ede4752c07c4eff852e04b2ec93aac2	A	Amk	6	FEP	ACAGGTTAATTT	115	268726	qnrS1	2
9	readsPlate2/Amk6A9_L001-ds.5c4b5875ae2c45629cfce8f64ae72e87	A	Amk	6	FEP	ACAGGTTAATTT	134	150793	dfrA12	2
10	readsPlate2/Amk6A10_L001-ds.e2f930a2f8bb432fa0966ce8ae746f26	A	Amk	6	GEN	CTTGGCTGTTAA	1498	336875	tetC	2
11	readsPlate2/Amk6A11_L001-ds.8722b99ee3d84d79988c4659a2819e8a	A	Amk	6	GEN	CTTGGCTGTTAA	1952	494829	msrD	2
12	readsPlate2/Amk6A12_L001-ds.e5c907ce42a545f78ae96eac06516bc3	A	Amk	6	GEN	CTTGGCTGTTAA	1794	378949	NoARG	2
1	readsPlate2/Amk6A1_L001-ds.d0da95a4d418441b9b4f932e4169a71f	A	Amk	6	GEN	CTTGGCTGTTAA	206	232133	Tem-219	2
2	readsPlate2/Amk6A2_L001-ds.73ea49ffa9384ef980d6baa13e7a5eb4	A	Amk	6	GEN	CTTGGCTGTTAA	574	246723	Erm(42)	2
3	readsPlate2/Amk6A3_L001-ds.ba70e13a3cbd4c63a321b194fefb2079	A	Amk	6	GEN	CTTGGCTGTTAA	222	316656	aadK	2
4	readsPlate2/Amk6A4_L001-ds.e78df8f232b94f9ca753e39cdd9162b5	A	Amk	6	GEN	CTTGGCTGTTAA	71	326905	rmtB	2
5	readsPlate2/Amk6A5_L001-ds.c04bf155f44d4ad987c5c093e92eb134	A	Amk	6	GEN	CTTGGCTGTTAA	145	349425	tetA	2
6	readsPlate2/Amk6A6_L001-ds.5976ff426bf14499abfa215afed98e74	A	Amk	6	GEN	CTTGGCTGTTAA	494	345458	floR	2
7	readsPlate2/Amk6A7_L001-ds.1d4326bfdd434efc890fbd01c45f618a	A	Amk	6	GEN	CTTGGCTGTTAA	333	172850	cmlA5	2
8	readsPlate2/Amk6A8_L001-ds.1ede4752c07c4eff852e04b2ec93aac2	A	Amk	6	GEN	CTTGGCTGTTAA	453	268726	qnrS1	2
9	readsPlate2/Amk6A9_L001-ds.5c4b5875ae2c45629cfce8f64ae72e87	A	Amk	6	GEN	CTTGGCTGTTAA	702	150793	dfrA12	2
10	readsPlate2/Amk6A10_L001-ds.e2f930a2f8bb432fa0966ce8ae746f26	A	Amk	6	AMK	GATGATGTCATA	300550	336875	tetC	2
11	readsPlate2/Amk6A11_L001-ds.8722b99ee3d84d79988c4659a2819e8a	A	Amk	6	AMK	GATGATGTCATA	449160	494829	msrD	2
12	readsPlate2/Amk6A12_L001-ds.e5c907ce42a545f78ae96eac06516bc3	A	Amk	6	AMK	GATGATGTCATA	341998	378949	NoARG	2
1	readsPlate2/Amk6A1_L001-ds.d0da95a4d418441b9b4f932e4169a71f	A	Amk	6	AMK	GATGATGTCATA	206718	232133	Tem-219	2
2	readsPlate2/Amk6A2_L001-ds.73ea49ffa9384ef980d6baa13e7a5eb4	A	Amk	6	AMK	GATGATGTCATA	224672	246723	Erm(42)	2
3	readsPlate2/Amk6A3_L001-ds.ba70e13a3cbd4c63a321b194fefb2079	A	Amk	6	AMK	GATGATGTCATA	286830	316656	aadK	2
4	readsPlate2/Amk6A4_L001-ds.e78df8f232b94f9ca753e39cdd9162b5	A	Amk	6	AMK	GATGATGTCATA	898	326905	rmtB	2
5	readsPlate2/Amk6A5_L001-ds.c04bf155f44d4ad987c5c093e92eb134	A	Amk	6	AMK	GATGATGTCATA	6255	349425	tetA	2
6	readsPlate2/Amk6A6_L001-ds.5976ff426bf14499abfa215afed98e74	A	Amk	6	AMK	GATGATGTCATA	313212	345458	floR	2
7	readsPlate2/Amk6A7_L001-ds.1d4326bfdd434efc890fbd01c45f618a	A	Amk	6	AMK	GATGATGTCATA	155019	172850	cmlA5	2
8	readsPlate2/Amk6A8_L001-ds.1ede4752c07c4eff852e04b2ec93aac2	A	Amk	6	AMK	GATGATGTCATA	242705	268726	qnrS1	2
9	readsPlate2/Amk6A9_L001-ds.5c4b5875ae2c45629cfce8f64ae72e87	A	Amk	6	AMK	GATGATGTCATA	129972	150793	dfrA12	2
10	readsPlate2/Amk6A10_L001-ds.e2f930a2f8bb432fa0966ce8ae746f26	A	Amk	6	AZM	CATAAGCTTGTT	173	336875	tetC	2
11	readsPlate2/Amk6A11_L001-ds.8722b99ee3d84d79988c4659a2819e8a	A	Amk	6	AZM	CATAAGCTTGTT	212	494829	msrD	2
12	readsPlate2/Amk6A12_L001-ds.e5c907ce42a545f78ae96eac06516bc3	A	Amk	6	AZM	CATAAGCTTGTT	182	378949	NoARG	2
1	readsPlate2/Amk6A1_L001-ds.d0da95a4d418441b9b4f932e4169a71f	A	Amk	6	AZM	CATAAGCTTGTT	92	232133	Tem-219	2
2	readsPlate2/Amk6A2_L001-ds.73ea49ffa9384ef980d6baa13e7a5eb4	A	Amk	6	AZM	CATAAGCTTGTT	83	246723	Erm(42)	2
3	readsPlate2/Amk6A3_L001-ds.ba70e13a3cbd4c63a321b194fefb2079	A	Amk	6	AZM	CATAAGCTTGTT	88	316656	aadK	2
4	readsPlate2/Amk6A4_L001-ds.e78df8f232b94f9ca753e39cdd9162b5	A	Amk	6	AZM	CATAAGCTTGTT	99	326905	rmtB	2
5	readsPlate2/Amk6A5_L001-ds.c04bf155f44d4ad987c5c093e92eb134	A	Amk	6	AZM	CATAAGCTTGTT	110	349425	tetA	2
6	readsPlate2/Amk6A6_L001-ds.5976ff426bf14499abfa215afed98e74	A	Amk	6	AZM	CATAAGCTTGTT	170	345458	floR	2
7	readsPlate2/Amk6A7_L001-ds.1d4326bfdd434efc890fbd01c45f618a	A	Amk	6	AZM	CATAAGCTTGTT	29	172850	cmlA5	2
8	readsPlate2/Amk6A8_L001-ds.1ede4752c07c4eff852e04b2ec93aac2	A	Amk	6	AZM	CATAAGCTTGTT	94	268726	qnrS1	2
9	readsPlate2/Amk6A9_L001-ds.5c4b5875ae2c45629cfce8f64ae72e87	A	Amk	6	AZM	CATAAGCTTGTT	166	150793	dfrA12	2
10	readsPlate2/Amk6A10_L001-ds.e2f930a2f8bb432fa0966ce8ae746f26	A	Amk	6	CIP	TGGTAAACTTAA	2608	336875	tetC	2
11	readsPlate2/Amk6A11_L001-ds.8722b99ee3d84d79988c4659a2819e8a	A	Amk	6	CIP	TGGTAAACTTAA	2844	494829	msrD	2
12	readsPlate2/Amk6A12_L001-ds.e5c907ce42a545f78ae96eac06516bc3	A	Amk	6	CIP	TGGTAAACTTAA	2393	378949	NoARG	2
1	readsPlate2/Amk6A1_L001-ds.d0da95a4d418441b9b4f932e4169a71f	A	Amk	6	CIP	TGGTAAACTTAA	1764	232133	Tem-219	2
2	readsPlate2/Amk6A2_L001-ds.73ea49ffa9384ef980d6baa13e7a5eb4	A	Amk	6	CIP	TGGTAAACTTAA	1257	246723	Erm(42)	2
3	readsPlate2/Amk6A3_L001-ds.ba70e13a3cbd4c63a321b194fefb2079	A	Amk	6	CIP	TGGTAAACTTAA	1570	316656	aadK	2
4	readsPlate2/Amk6A4_L001-ds.e78df8f232b94f9ca753e39cdd9162b5	A	Amk	6	CIP	TGGTAAACTTAA	147549	326905	rmtB	2
5	readsPlate2/Amk6A5_L001-ds.c04bf155f44d4ad987c5c093e92eb134	A	Amk	6	CIP	TGGTAAACTTAA	309087	349425	tetA	2
6	readsPlate2/Amk6A6_L001-ds.5976ff426bf14499abfa215afed98e74	A	Amk	6	CIP	TGGTAAACTTAA	2425	345458	floR	2
7	readsPlate2/Amk6A7_L001-ds.1d4326bfdd434efc890fbd01c45f618a	A	Amk	6	CIP	TGGTAAACTTAA	823	172850	cmlA5	2
8	readsPlate2/Amk6A8_L001-ds.1ede4752c07c4eff852e04b2ec93aac2	A	Amk	6	CIP	TGGTAAACTTAA	1845	268726	qnrS1	2
9	readsPlate2/Amk6A9_L001-ds.5c4b5875ae2c45629cfce8f64ae72e87	A	Amk	6	CIP	TGGTAAACTTAA	2663	150793	dfrA12	2
10	readsPlate2/Amk6A10_L001-ds.e2f930a2f8bb432fa0966ce8ae746f26	A	Amk	6	TMP	ATAGATTTGAGC	1330	336875	tetC	2
11	readsPlate2/Amk6A11_L001-ds.8722b99ee3d84d79988c4659a2819e8a	A	Amk	6	TMP	ATAGATTTGAGC	1599	494829	msrD	2
12	readsPlate2/Amk6A12_L001-ds.e5c907ce42a545f78ae96eac06516bc3	A	Amk	6	TMP	ATAGATTTGAGC	1407	378949	NoARG	2
1	readsPlate2/Amk6A1_L001-ds.d0da95a4d418441b9b4f932e4169a71f	A	Amk	6	TMP	ATAGATTTGAGC	891	232133	Tem-219	2
2	readsPlate2/Amk6A2_L001-ds.73ea49ffa9384ef980d6baa13e7a5eb4	A	Amk	6	TMP	ATAGATTTGAGC	670	246723	Erm(42)	2
3	readsPlate2/Amk6A3_L001-ds.ba70e13a3cbd4c63a321b194fefb2079	A	Amk	6	TMP	ATAGATTTGAGC	603	316656	aadK	2
4	readsPlate2/Amk6A4_L001-ds.e78df8f232b94f9ca753e39cdd9162b5	A	Amk	6	TMP	ATAGATTTGAGC	61375	326905	rmtB	2
5	readsPlate2/Amk6A5_L001-ds.c04bf155f44d4ad987c5c093e92eb134	A	Amk	6	TMP	ATAGATTTGAGC	12939	349425	tetA	2
6	readsPlate2/Amk6A6_L001-ds.5976ff426bf14499abfa215afed98e74	A	Amk	6	TMP	ATAGATTTGAGC	1206	345458	floR	2
7	readsPlate2/Amk6A7_L001-ds.1d4326bfdd434efc890fbd01c45f618a	A	Amk	6	TMP	ATAGATTTGAGC	354	172850	cmlA5	2
8	readsPlate2/Amk6A8_L001-ds.1ede4752c07c4eff852e04b2ec93aac2	A	Amk	6	TMP	ATAGATTTGAGC	1024	268726	qnrS1	2
9	readsPlate2/Amk6A9_L001-ds.5c4b5875ae2c45629cfce8f64ae72e87	A	Amk	6	TMP	ATAGATTTGAGC	1448	150793	dfrA12	2
10	readsPlate2/Amk6A10_L001-ds.e2f930a2f8bb432fa0966ce8ae746f26	A	Amk	6	DOX_6	CTTGTTCATGAT	690	336875	tetC	2
11	readsPlate2/Amk6A11_L001-ds.8722b99ee3d84d79988c4659a2819e8a	A	Amk	6	DOX_6	CTTGTTCATGAT	710	494829	msrD	2
12	readsPlate2/Amk6A12_L001-ds.e5c907ce42a545f78ae96eac06516bc3	A	Amk	6	DOX_6	CTTGTTCATGAT	471	378949	NoARG	2
1	readsPlate2/Amk6A1_L001-ds.d0da95a4d418441b9b4f932e4169a71f	A	Amk	6	DOX_6	CTTGTTCATGAT	460	232133	Tem-219	2
2	readsPlate2/Amk6A2_L001-ds.73ea49ffa9384ef980d6baa13e7a5eb4	A	Amk	6	DOX_6	CTTGTTCATGAT	254	246723	Erm(42)	2
3	readsPlate2/Amk6A3_L001-ds.ba70e13a3cbd4c63a321b194fefb2079	A	Amk	6	DOX_6	CTTGTTCATGAT	272	316656	aadK	2
4	readsPlate2/Amk6A4_L001-ds.e78df8f232b94f9ca753e39cdd9162b5	A	Amk	6	DOX_6	CTTGTTCATGAT	365	326905	rmtB	2
5	readsPlate2/Amk6A5_L001-ds.c04bf155f44d4ad987c5c093e92eb134	A	Amk	6	DOX_6	CTTGTTCATGAT	369	349425	tetA	2
6	readsPlate2/Amk6A6_L001-ds.5976ff426bf14499abfa215afed98e74	A	Amk	6	DOX_6	CTTGTTCATGAT	618	345458	floR	2
7	readsPlate2/Amk6A7_L001-ds.1d4326bfdd434efc890fbd01c45f618a	A	Amk	6	DOX_6	CTTGTTCATGAT	150	172850	cmlA5	2
8	readsPlate2/Amk6A8_L001-ds.1ede4752c07c4eff852e04b2ec93aac2	A	Amk	6	DOX_6	CTTGTTCATGAT	502	268726	qnrS1	2
9	readsPlate2/Amk6A9_L001-ds.5c4b5875ae2c45629cfce8f64ae72e87	A	Amk	6	DOX_6	CTTGTTCATGAT	731	150793	dfrA12	2
10	readsPlate2/Amk6A10_L001-ds.e2f930a2f8bb432fa0966ce8ae746f26	A	Amk	6	DOX_2	GGTGACGGCGTC	1292	336875	tetC	2
11	readsPlate2/Amk6A11_L001-ds.8722b99ee3d84d79988c4659a2819e8a	A	Amk	6	DOX_2	GGTGACGGCGTC	1327	494829	msrD	2
12	readsPlate2/Amk6A12_L001-ds.e5c907ce42a545f78ae96eac06516bc3	A	Amk	6	DOX_2	GGTGACGGCGTC	1117	378949	NoARG	2
1	readsPlate2/Amk6A1_L001-ds.d0da95a4d418441b9b4f932e4169a71f	A	Amk	6	DOX_2	GGTGACGGCGTC	638	232133	Tem-219	2
2	readsPlate2/Amk6A2_L001-ds.73ea49ffa9384ef980d6baa13e7a5eb4	A	Amk	6	DOX_2	GGTGACGGCGTC	422	246723	Erm(42)	2
3	readsPlate2/Amk6A3_L001-ds.ba70e13a3cbd4c63a321b194fefb2079	A	Amk	6	DOX_2	GGTGACGGCGTC	460	316656	aadK	2
4	readsPlate2/Amk6A4_L001-ds.e78df8f232b94f9ca753e39cdd9162b5	A	Amk	6	DOX_2	GGTGACGGCGTC	295	326905	rmtB	2
5	readsPlate2/Amk6A5_L001-ds.c04bf155f44d4ad987c5c093e92eb134	A	Amk	6	DOX_2	GGTGACGGCGTC	393	349425	tetA	2
6	readsPlate2/Amk6A6_L001-ds.5976ff426bf14499abfa215afed98e74	A	Amk	6	DOX_2	GGTGACGGCGTC	526	345458	floR	2
7	readsPlate2/Amk6A7_L001-ds.1d4326bfdd434efc890fbd01c45f618a	A	Amk	6	DOX_2	GGTGACGGCGTC	269	172850	cmlA5	2
8	readsPlate2/Amk6A8_L001-ds.1ede4752c07c4eff852e04b2ec93aac2	A	Amk	6	DOX_2	GGTGACGGCGTC	723	268726	qnrS1	2
9	readsPlate2/Amk6A9_L001-ds.5c4b5875ae2c45629cfce8f64ae72e87	A	Amk	6	DOX_2	GGTGACGGCGTC	1142	150793	dfrA12	2
10	readsPlate2/Amk6A10_L001-ds.e2f930a2f8bb432fa0966ce8ae746f26	A	Amk	6	TET	TGCAAATGGA	66	336875	tetC	2
11	readsPlate2/Amk6A11_L001-ds.8722b99ee3d84d79988c4659a2819e8a	A	Amk	6	TET	TGCAAATGGA	69	494829	msrD	2
12	readsPlate2/Amk6A12_L001-ds.e5c907ce42a545f78ae96eac06516bc3	A	Amk	6	TET	TGCAAATGGA	36	378949	NoARG	2
1	readsPlate2/Amk6A1_L001-ds.d0da95a4d418441b9b4f932e4169a71f	A	Amk	6	TET	TGCAAATGGA	53	232133	Tem-219	2
2	readsPlate2/Amk6A2_L001-ds.73ea49ffa9384ef980d6baa13e7a5eb4	A	Amk	6	TET	TGCAAATGGA	60	246723	Erm(42)	2
3	readsPlate2/Amk6A3_L001-ds.ba70e13a3cbd4c63a321b194fefb2079	A	Amk	6	TET	TGCAAATGGA	42	316656	aadK	2
4	readsPlate2/Amk6A4_L001-ds.e78df8f232b94f9ca753e39cdd9162b5	A	Amk	6	TET	TGCAAATGGA	112	326905	rmtB	2
5	readsPlate2/Amk6A5_L001-ds.c04bf155f44d4ad987c5c093e92eb134	A	Amk	6	TET	TGCAAATGGA	34	349425	tetA	2
6	readsPlate2/Amk6A6_L001-ds.5976ff426bf14499abfa215afed98e74	A	Amk	6	TET	TGCAAATGGA	184	345458	floR	2
7	readsPlate2/Amk6A7_L001-ds.1d4326bfdd434efc890fbd01c45f618a	A	Amk	6	TET	TGCAAATGGA	33	172850	cmlA5	2
8	readsPlate2/Amk6A8_L001-ds.1ede4752c07c4eff852e04b2ec93aac2	A	Amk	6	TET	TGCAAATGGA	37	268726	qnrS1	2
9	readsPlate2/Amk6A9_L001-ds.5c4b5875ae2c45629cfce8f64ae72e87	A	Amk	6	TET	TGCAAATGGA	73	150793	dfrA12	2
10	readsPlate2/Amk6A10_L001-ds.e2f930a2f8bb432fa0966ce8ae746f26	A	Amk	6	AZMCHL	GCGTAGCAGAGT	44	336875	tetC	2
11	readsPlate2/Amk6A11_L001-ds.8722b99ee3d84d79988c4659a2819e8a	A	Amk	6	AZMCHL	GCGTAGCAGAGT	43	494829	msrD	2
12	readsPlate2/Amk6A12_L001-ds.e5c907ce42a545f78ae96eac06516bc3	A	Amk	6	AZMCHL	GCGTAGCAGAGT	43	378949	NoARG	2
1	readsPlate2/Amk6A1_L001-ds.d0da95a4d418441b9b4f932e4169a71f	A	Amk	6	AZMCHL	GCGTAGCAGAGT	28	232133	Tem-219	2
2	readsPlate2/Amk6A2_L001-ds.73ea49ffa9384ef980d6baa13e7a5eb4	A	Amk	6	AZMCHL	GCGTAGCAGAGT	28	246723	Erm(42)	2
3	readsPlate2/Amk6A3_L001-ds.ba70e13a3cbd4c63a321b194fefb2079	A	Amk	6	AZMCHL	GCGTAGCAGAGT	21	316656	aadK	2
4	readsPlate2/Amk6A4_L001-ds.e78df8f232b94f9ca753e39cdd9162b5	A	Amk	6	AZMCHL	GCGTAGCAGAGT	23	326905	rmtB	2
5	readsPlate2/Amk6A5_L001-ds.c04bf155f44d4ad987c5c093e92eb134	A	Amk	6	AZMCHL	GCGTAGCAGAGT	15	349425	tetA	2
6	readsPlate2/Amk6A6_L001-ds.5976ff426bf14499abfa215afed98e74	A	Amk	6	AZMCHL	GCGTAGCAGAGT	23	345458	floR	2
7	readsPlate2/Amk6A7_L001-ds.1d4326bfdd434efc890fbd01c45f618a	A	Amk	6	AZMCHL	GCGTAGCAGAGT	16	172850	cmlA5	2
8	readsPlate2/Amk6A8_L001-ds.1ede4752c07c4eff852e04b2ec93aac2	A	Amk	6	AZMCHL	GCGTAGCAGAGT	32	268726	qnrS1	2
9	readsPlate2/Amk6A9_L001-ds.5c4b5875ae2c45629cfce8f64ae72e87	A	Amk	6	AZMCHL	GCGTAGCAGAGT	42	150793	dfrA12	2
10	readsPlate2/Amk6A10_L001-ds.e2f930a2f8bb432fa0966ce8ae746f26	A	Amk	6	LB	TGGTATGATTTG	1602	336875	tetC	2
11	readsPlate2/Amk6A11_L001-ds.8722b99ee3d84d79988c4659a2819e8a	A	Amk	6	LB	TGGTATGATTTG	1694	494829	msrD	2
12	readsPlate2/Amk6A12_L001-ds.e5c907ce42a545f78ae96eac06516bc3	A	Amk	6	LB	TGGTATGATTTG	1307	378949	NoARG	2
1	readsPlate2/Amk6A1_L001-ds.d0da95a4d418441b9b4f932e4169a71f	A	Amk	6	LB	TGGTATGATTTG	1011	232133	Tem-219	2
2	readsPlate2/Amk6A2_L001-ds.73ea49ffa9384ef980d6baa13e7a5eb4	A	Amk	6	LB	TGGTATGATTTG	824	246723	Erm(42)	2
3	readsPlate2/Amk6A3_L001-ds.ba70e13a3cbd4c63a321b194fefb2079	A	Amk	6	LB	TGGTATGATTTG	908	316656	aadK	2
4	readsPlate2/Amk6A4_L001-ds.e78df8f232b94f9ca753e39cdd9162b5	A	Amk	6	LB	TGGTATGATTTG	90428	326905	rmtB	2
5	readsPlate2/Amk6A5_L001-ds.c04bf155f44d4ad987c5c093e92eb134	A	Amk	6	LB	TGGTATGATTTG	741	349425	tetA	2
6	readsPlate2/Amk6A6_L001-ds.5976ff426bf14499abfa215afed98e74	A	Amk	6	LB	TGGTATGATTTG	1661	345458	floR	2
7	readsPlate2/Amk6A7_L001-ds.1d4326bfdd434efc890fbd01c45f618a	A	Amk	6	LB	TGGTATGATTTG	492	172850	cmlA5	2
8	readsPlate2/Amk6A8_L001-ds.1ede4752c07c4eff852e04b2ec93aac2	A	Amk	6	LB	TGGTATGATTTG	1052	268726	qnrS1	2
9	readsPlate2/Amk6A9_L001-ds.5c4b5875ae2c45629cfce8f64ae72e87	A	Amk	6	LB	TGGTATGATTTG	1639	150793	dfrA12	2
10	readsPlate2/Chl5A10_L001-ds.f17c9c2c45f345bbb2b391cf22ccc3e5	A	Chl	5	CST	GGTTACCACAGG	115	228381	tetC	2
11	readsPlate2/Chl5A11_L001-ds.a5c087e0223844fd845bc297b08c0511	A	Chl	5	CST	GGTTACCACAGG	34	33483	msrD	2
12	readsPlate2/Chl5A12_L001-ds.6fed3a9a314943e6923ec92942c32ef9	A	Chl	5	CST	GGTTACCACAGG	91	137004	NoARG	2
1	readsPlate2/Chl5A1_L001-ds.57bc2ca3d63c48e1bf0dd7909e134767	A	Chl	5	CST	GGTTACCACAGG	171	285649	Tem-219	2
2	readsPlate2/Chl5A2_L001-ds.78b8e9a161284789bc11ea0118208144	A	Chl	5	CST	GGTTACCACAGG	171	146903	Erm(42)	2
3	readsPlate2/Chl5A3_L001-ds.ecd740ef7e504ae6aceed8ff14a87df2	A	Chl	5	CST	GGTTACCACAGG	111	281515	aadK	2
4	readsPlate2/Chl5A4_L001-ds.1b2a59d56c374e53b1836247fd882228	A	Chl	5	CST	GGTTACCACAGG	79	87823	rmtB	2
5	readsPlate2/Chl5A5_L001-ds.92b1d864af544960bffd16e762c00ef6	A	Chl	5	CST	GGTTACCACAGG	147	127827	tetA	2
6	readsPlate2/Chl5A6_L001-ds.1fbe7183607c464da39305228c8a4653	A	Chl	5	CST	GGTTACCACAGG	1460	314617	floR	2
7	readsPlate2/Chl5A7_L001-ds.96230eef4e374b9b9318a226d25df9aa	A	Chl	5	CST	GGTTACCACAGG	18125	149468	cmlA5	2
8	readsPlate2/Chl5A8_L001-ds.84838ba0aee44c7d93369634409ba7a7	A	Chl	5	CST	GGTTACCACAGG	99	230176	qnrS1	2
9	readsPlate2/Chl5A9_L001-ds.97bd1883524f44408e5f7016f4bdb6b6	A	Chl	5	CST	GGTTACCACAGG	103	124688	dfrA12	2
6	readsPlate2/Chl8A6_L001-ds.dc6c67441c3c48099a586ad57b58de7c	A	Chl	8	CST	GGTTACCACAGG	190	280559	floR	2
10	readsPlate2/Chl5A10_L001-ds.f17c9c2c45f345bbb2b391cf22ccc3e5	A	Chl	5	FEP	ACAGGTTAATTT	348	228381	tetC	2
11	readsPlate2/Chl5A11_L001-ds.a5c087e0223844fd845bc297b08c0511	A	Chl	5	FEP	ACAGGTTAATTT	47	33483	msrD	2
12	readsPlate2/Chl5A12_L001-ds.6fed3a9a314943e6923ec92942c32ef9	A	Chl	5	FEP	ACAGGTTAATTT	169	137004	NoARG	2
1	readsPlate2/Chl5A1_L001-ds.57bc2ca3d63c48e1bf0dd7909e134767	A	Chl	5	FEP	ACAGGTTAATTT	110	285649	Tem-219	2
2	readsPlate2/Chl5A2_L001-ds.78b8e9a161284789bc11ea0118208144	A	Chl	5	FEP	ACAGGTTAATTT	201	146903	Erm(42)	2
3	readsPlate2/Chl5A3_L001-ds.ecd740ef7e504ae6aceed8ff14a87df2	A	Chl	5	FEP	ACAGGTTAATTT	322	281515	aadK	2
4	readsPlate2/Chl5A4_L001-ds.1b2a59d56c374e53b1836247fd882228	A	Chl	5	FEP	ACAGGTTAATTT	71	87823	rmtB	2
5	readsPlate2/Chl5A5_L001-ds.92b1d864af544960bffd16e762c00ef6	A	Chl	5	FEP	ACAGGTTAATTT	94	127827	tetA	2
6	readsPlate2/Chl5A6_L001-ds.1fbe7183607c464da39305228c8a4653	A	Chl	5	FEP	ACAGGTTAATTT	393	314617	floR	2
7	readsPlate2/Chl5A7_L001-ds.96230eef4e374b9b9318a226d25df9aa	A	Chl	5	FEP	ACAGGTTAATTT	75	149468	cmlA5	2
8	readsPlate2/Chl5A8_L001-ds.84838ba0aee44c7d93369634409ba7a7	A	Chl	5	FEP	ACAGGTTAATTT	233	230176	qnrS1	2
9	readsPlate2/Chl5A9_L001-ds.97bd1883524f44408e5f7016f4bdb6b6	A	Chl	5	FEP	ACAGGTTAATTT	121	124688	dfrA12	2
6	readsPlate2/Chl8A6_L001-ds.dc6c67441c3c48099a586ad57b58de7c	A	Chl	8	FEP	ACAGGTTAATTT	12204	280559	floR	2
10	readsPlate2/Chl5A10_L001-ds.f17c9c2c45f345bbb2b391cf22ccc3e5	A	Chl	5	GEN	CTTGGCTGTTAA	40	228381	tetC	2
11	readsPlate2/Chl5A11_L001-ds.a5c087e0223844fd845bc297b08c0511	A	Chl	5	GEN	CTTGGCTGTTAA	4	33483	msrD	2
12	readsPlate2/Chl5A12_L001-ds.6fed3a9a314943e6923ec92942c32ef9	A	Chl	5	GEN	CTTGGCTGTTAA	17	137004	NoARG	2
1	readsPlate2/Chl5A1_L001-ds.57bc2ca3d63c48e1bf0dd7909e134767	A	Chl	5	GEN	CTTGGCTGTTAA	38	285649	Tem-219	2
2	readsPlate2/Chl5A2_L001-ds.78b8e9a161284789bc11ea0118208144	A	Chl	5	GEN	CTTGGCTGTTAA	26	146903	Erm(42)	2
3	readsPlate2/Chl5A3_L001-ds.ecd740ef7e504ae6aceed8ff14a87df2	A	Chl	5	GEN	CTTGGCTGTTAA	42	281515	aadK	2
4	readsPlate2/Chl5A4_L001-ds.1b2a59d56c374e53b1836247fd882228	A	Chl	5	GEN	CTTGGCTGTTAA	15	87823	rmtB	2
5	readsPlate2/Chl5A5_L001-ds.92b1d864af544960bffd16e762c00ef6	A	Chl	5	GEN	CTTGGCTGTTAA	9	127827	tetA	2
6	readsPlate2/Chl5A6_L001-ds.1fbe7183607c464da39305228c8a4653	A	Chl	5	GEN	CTTGGCTGTTAA	31	314617	floR	2
7	readsPlate2/Chl5A7_L001-ds.96230eef4e374b9b9318a226d25df9aa	A	Chl	5	GEN	CTTGGCTGTTAA	1106	149468	cmlA5	2
8	readsPlate2/Chl5A8_L001-ds.84838ba0aee44c7d93369634409ba7a7	A	Chl	5	GEN	CTTGGCTGTTAA	21	230176	qnrS1	2
9	readsPlate2/Chl5A9_L001-ds.97bd1883524f44408e5f7016f4bdb6b6	A	Chl	5	GEN	CTTGGCTGTTAA	13	124688	dfrA12	2
6	readsPlate2/Chl8A6_L001-ds.dc6c67441c3c48099a586ad57b58de7c	A	Chl	8	GEN	CTTGGCTGTTAA	93	280559	floR	2
10	readsPlate2/Chl5A10_L001-ds.f17c9c2c45f345bbb2b391cf22ccc3e5	A	Chl	5	AMK	GATGATGTCATA	82	228381	tetC	2
11	readsPlate2/Chl5A11_L001-ds.a5c087e0223844fd845bc297b08c0511	A	Chl	5	AMK	GATGATGTCATA	61	33483	msrD	2
12	readsPlate2/Chl5A12_L001-ds.6fed3a9a314943e6923ec92942c32ef9	A	Chl	5	AMK	GATGATGTCATA	63	137004	NoARG	2
1	readsPlate2/Chl5A1_L001-ds.57bc2ca3d63c48e1bf0dd7909e134767	A	Chl	5	AMK	GATGATGTCATA	126	285649	Tem-219	2
2	readsPlate2/Chl5A2_L001-ds.78b8e9a161284789bc11ea0118208144	A	Chl	5	AMK	GATGATGTCATA	82	146903	Erm(42)	2
3	readsPlate2/Chl5A3_L001-ds.ecd740ef7e504ae6aceed8ff14a87df2	A	Chl	5	AMK	GATGATGTCATA	144	281515	aadK	2
4	readsPlate2/Chl5A4_L001-ds.1b2a59d56c374e53b1836247fd882228	A	Chl	5	AMK	GATGATGTCATA	27	87823	rmtB	2
5	readsPlate2/Chl5A5_L001-ds.92b1d864af544960bffd16e762c00ef6	A	Chl	5	AMK	GATGATGTCATA	50	127827	tetA	2
6	readsPlate2/Chl5A6_L001-ds.1fbe7183607c464da39305228c8a4653	A	Chl	5	AMK	GATGATGTCATA	156	314617	floR	2
7	readsPlate2/Chl5A7_L001-ds.96230eef4e374b9b9318a226d25df9aa	A	Chl	5	AMK	GATGATGTCATA	1419	149468	cmlA5	2
8	readsPlate2/Chl5A8_L001-ds.84838ba0aee44c7d93369634409ba7a7	A	Chl	5	AMK	GATGATGTCATA	116	230176	qnrS1	2
9	readsPlate2/Chl5A9_L001-ds.97bd1883524f44408e5f7016f4bdb6b6	A	Chl	5	AMK	GATGATGTCATA	61	124688	dfrA12	2
6	readsPlate2/Chl8A6_L001-ds.dc6c67441c3c48099a586ad57b58de7c	A	Chl	8	AMK	GATGATGTCATA	99	280559	floR	2
10	readsPlate2/Chl5A10_L001-ds.f17c9c2c45f345bbb2b391cf22ccc3e5	A	Chl	5	AZM	CATAAGCTTGTT	1524	228381	tetC	2
11	readsPlate2/Chl5A11_L001-ds.a5c087e0223844fd845bc297b08c0511	A	Chl	5	AZM	CATAAGCTTGTT	305	33483	msrD	2
12	readsPlate2/Chl5A12_L001-ds.6fed3a9a314943e6923ec92942c32ef9	A	Chl	5	AZM	CATAAGCTTGTT	502	137004	NoARG	2
1	readsPlate2/Chl5A1_L001-ds.57bc2ca3d63c48e1bf0dd7909e134767	A	Chl	5	AZM	CATAAGCTTGTT	1466	285649	Tem-219	2
2	readsPlate2/Chl5A2_L001-ds.78b8e9a161284789bc11ea0118208144	A	Chl	5	AZM	CATAAGCTTGTT	897	146903	Erm(42)	2
3	readsPlate2/Chl5A3_L001-ds.ecd740ef7e504ae6aceed8ff14a87df2	A	Chl	5	AZM	CATAAGCTTGTT	1510	281515	aadK	2
4	readsPlate2/Chl5A4_L001-ds.1b2a59d56c374e53b1836247fd882228	A	Chl	5	AZM	CATAAGCTTGTT	536	87823	rmtB	2
5	readsPlate2/Chl5A5_L001-ds.92b1d864af544960bffd16e762c00ef6	A	Chl	5	AZM	CATAAGCTTGTT	644	127827	tetA	2
6	readsPlate2/Chl5A6_L001-ds.1fbe7183607c464da39305228c8a4653	A	Chl	5	AZM	CATAAGCTTGTT	409	314617	floR	2
7	readsPlate2/Chl5A7_L001-ds.96230eef4e374b9b9318a226d25df9aa	A	Chl	5	AZM	CATAAGCTTGTT	96	149468	cmlA5	2
8	readsPlate2/Chl5A8_L001-ds.84838ba0aee44c7d93369634409ba7a7	A	Chl	5	AZM	CATAAGCTTGTT	1486	230176	qnrS1	2
9	readsPlate2/Chl5A9_L001-ds.97bd1883524f44408e5f7016f4bdb6b6	A	Chl	5	AZM	CATAAGCTTGTT	916	124688	dfrA12	2
6	readsPlate2/Chl8A6_L001-ds.dc6c67441c3c48099a586ad57b58de7c	A	Chl	8	AZM	CATAAGCTTGTT	12098	280559	floR	2
10	readsPlate2/Chl5A10_L001-ds.f17c9c2c45f345bbb2b391cf22ccc3e5	A	Chl	5	CIP	TGGTAAACTTAA	437	228381	tetC	2
11	readsPlate2/Chl5A11_L001-ds.a5c087e0223844fd845bc297b08c0511	A	Chl	5	CIP	TGGTAAACTTAA	130	33483	msrD	2
12	readsPlate2/Chl5A12_L001-ds.6fed3a9a314943e6923ec92942c32ef9	A	Chl	5	CIP	TGGTAAACTTAA	284	137004	NoARG	2
1	readsPlate2/Chl5A1_L001-ds.57bc2ca3d63c48e1bf0dd7909e134767	A	Chl	5	CIP	TGGTAAACTTAA	718	285649	Tem-219	2
2	readsPlate2/Chl5A2_L001-ds.78b8e9a161284789bc11ea0118208144	A	Chl	5	CIP	TGGTAAACTTAA	391	146903	Erm(42)	2
3	readsPlate2/Chl5A3_L001-ds.ecd740ef7e504ae6aceed8ff14a87df2	A	Chl	5	CIP	TGGTAAACTTAA	743	281515	aadK	2
4	readsPlate2/Chl5A4_L001-ds.1b2a59d56c374e53b1836247fd882228	A	Chl	5	CIP	TGGTAAACTTAA	284	87823	rmtB	2
5	readsPlate2/Chl5A5_L001-ds.92b1d864af544960bffd16e762c00ef6	A	Chl	5	CIP	TGGTAAACTTAA	529	127827	tetA	2
6	readsPlate2/Chl5A6_L001-ds.1fbe7183607c464da39305228c8a4653	A	Chl	5	CIP	TGGTAAACTTAA	116613	314617	floR	2
7	readsPlate2/Chl5A7_L001-ds.96230eef4e374b9b9318a226d25df9aa	A	Chl	5	CIP	TGGTAAACTTAA	15815	149468	cmlA5	2
8	readsPlate2/Chl5A8_L001-ds.84838ba0aee44c7d93369634409ba7a7	A	Chl	5	CIP	TGGTAAACTTAA	431	230176	qnrS1	2
9	readsPlate2/Chl5A9_L001-ds.97bd1883524f44408e5f7016f4bdb6b6	A	Chl	5	CIP	TGGTAAACTTAA	260	124688	dfrA12	2
6	readsPlate2/Chl8A6_L001-ds.dc6c67441c3c48099a586ad57b58de7c	A	Chl	8	CIP	TGGTAAACTTAA	23668	280559	floR	2
10	readsPlate2/Chl5A10_L001-ds.f17c9c2c45f345bbb2b391cf22ccc3e5	A	Chl	5	TMP	ATAGATTTGAGC	282	228381	tetC	2
11	readsPlate2/Chl5A11_L001-ds.a5c087e0223844fd845bc297b08c0511	A	Chl	5	TMP	ATAGATTTGAGC	61	33483	msrD	2
12	readsPlate2/Chl5A12_L001-ds.6fed3a9a314943e6923ec92942c32ef9	A	Chl	5	TMP	ATAGATTTGAGC	200	137004	NoARG	2
1	readsPlate2/Chl5A1_L001-ds.57bc2ca3d63c48e1bf0dd7909e134767	A	Chl	5	TMP	ATAGATTTGAGC	615	285649	Tem-219	2
2	readsPlate2/Chl5A2_L001-ds.78b8e9a161284789bc11ea0118208144	A	Chl	5	TMP	ATAGATTTGAGC	337	146903	Erm(42)	2
3	readsPlate2/Chl5A3_L001-ds.ecd740ef7e504ae6aceed8ff14a87df2	A	Chl	5	TMP	ATAGATTTGAGC	343	281515	aadK	2
4	readsPlate2/Chl5A4_L001-ds.1b2a59d56c374e53b1836247fd882228	A	Chl	5	TMP	ATAGATTTGAGC	189	87823	rmtB	2
5	readsPlate2/Chl5A5_L001-ds.92b1d864af544960bffd16e762c00ef6	A	Chl	5	TMP	ATAGATTTGAGC	307	127827	tetA	2
6	readsPlate2/Chl5A6_L001-ds.1fbe7183607c464da39305228c8a4653	A	Chl	5	TMP	ATAGATTTGAGC	54762	314617	floR	2
7	readsPlate2/Chl5A7_L001-ds.96230eef4e374b9b9318a226d25df9aa	A	Chl	5	TMP	ATAGATTTGAGC	26981	149468	cmlA5	2
8	readsPlate2/Chl5A8_L001-ds.84838ba0aee44c7d93369634409ba7a7	A	Chl	5	TMP	ATAGATTTGAGC	283	230176	qnrS1	2
9	readsPlate2/Chl5A9_L001-ds.97bd1883524f44408e5f7016f4bdb6b6	A	Chl	5	TMP	ATAGATTTGAGC	230	124688	dfrA12	2
6	readsPlate2/Chl8A6_L001-ds.dc6c67441c3c48099a586ad57b58de7c	A	Chl	8	TMP	ATAGATTTGAGC	10926	280559	floR	2
10	readsPlate2/Chl5A10_L001-ds.f17c9c2c45f345bbb2b391cf22ccc3e5	A	Chl	5	DOX_6	CTTGTTCATGAT	78502	228381	tetC	2
11	readsPlate2/Chl5A11_L001-ds.a5c087e0223844fd845bc297b08c0511	A	Chl	5	DOX_6	CTTGTTCATGAT	9540	33483	msrD	2
12	readsPlate2/Chl5A12_L001-ds.6fed3a9a314943e6923ec92942c32ef9	A	Chl	5	DOX_6	CTTGTTCATGAT	46252	137004	NoARG	2
1	readsPlate2/Chl5A1_L001-ds.57bc2ca3d63c48e1bf0dd7909e134767	A	Chl	5	DOX_6	CTTGTTCATGAT	67547	285649	Tem-219	2
2	readsPlate2/Chl5A2_L001-ds.78b8e9a161284789bc11ea0118208144	A	Chl	5	DOX_6	CTTGTTCATGAT	58000	146903	Erm(42)	2
3	readsPlate2/Chl5A3_L001-ds.ecd740ef7e504ae6aceed8ff14a87df2	A	Chl	5	DOX_6	CTTGTTCATGAT	20951	281515	aadK	2
4	readsPlate2/Chl5A4_L001-ds.1b2a59d56c374e53b1836247fd882228	A	Chl	5	DOX_6	CTTGTTCATGAT	20158	87823	rmtB	2
5	readsPlate2/Chl5A5_L001-ds.92b1d864af544960bffd16e762c00ef6	A	Chl	5	DOX_6	CTTGTTCATGAT	24923	127827	tetA	2
6	readsPlate2/Chl5A6_L001-ds.1fbe7183607c464da39305228c8a4653	A	Chl	5	DOX_6	CTTGTTCATGAT	1350	314617	floR	2
7	readsPlate2/Chl5A7_L001-ds.96230eef4e374b9b9318a226d25df9aa	A	Chl	5	DOX_6	CTTGTTCATGAT	4008	149468	cmlA5	2
8	readsPlate2/Chl5A8_L001-ds.84838ba0aee44c7d93369634409ba7a7	A	Chl	5	DOX_6	CTTGTTCATGAT	63340	230176	qnrS1	2
9	readsPlate2/Chl5A9_L001-ds.97bd1883524f44408e5f7016f4bdb6b6	A	Chl	5	DOX_6	CTTGTTCATGAT	41371	124688	dfrA12	2
6	readsPlate2/Chl8A6_L001-ds.dc6c67441c3c48099a586ad57b58de7c	A	Chl	8	DOX_6	CTTGTTCATGAT	47566	280559	floR	2
10	readsPlate2/Chl5A10_L001-ds.f17c9c2c45f345bbb2b391cf22ccc3e5	A	Chl	5	DOX_2	GGTGACGGCGTC	118529	228381	tetC	2
11	readsPlate2/Chl5A11_L001-ds.a5c087e0223844fd845bc297b08c0511	A	Chl	5	DOX_2	GGTGACGGCGTC	17626	33483	msrD	2
12	readsPlate2/Chl5A12_L001-ds.6fed3a9a314943e6923ec92942c32ef9	A	Chl	5	DOX_2	GGTGACGGCGTC	70908	137004	NoARG	2
1	readsPlate2/Chl5A1_L001-ds.57bc2ca3d63c48e1bf0dd7909e134767	A	Chl	5	DOX_2	GGTGACGGCGTC	181079	285649	Tem-219	2
2	readsPlate2/Chl5A2_L001-ds.78b8e9a161284789bc11ea0118208144	A	Chl	5	DOX_2	GGTGACGGCGTC	69069	146903	Erm(42)	2
3	readsPlate2/Chl5A3_L001-ds.ecd740ef7e504ae6aceed8ff14a87df2	A	Chl	5	DOX_2	GGTGACGGCGTC	229390	281515	aadK	2
4	readsPlate2/Chl5A4_L001-ds.1b2a59d56c374e53b1836247fd882228	A	Chl	5	DOX_2	GGTGACGGCGTC	52247	87823	rmtB	2
5	readsPlate2/Chl5A5_L001-ds.92b1d864af544960bffd16e762c00ef6	A	Chl	5	DOX_2	GGTGACGGCGTC	84970	127827	tetA	2
6	readsPlate2/Chl5A6_L001-ds.1fbe7183607c464da39305228c8a4653	A	Chl	5	DOX_2	GGTGACGGCGTC	7167	314617	floR	2
7	readsPlate2/Chl5A7_L001-ds.96230eef4e374b9b9318a226d25df9aa	A	Chl	5	DOX_2	GGTGACGGCGTC	7990	149468	cmlA5	2
8	readsPlate2/Chl5A8_L001-ds.84838ba0aee44c7d93369634409ba7a7	A	Chl	5	DOX_2	GGTGACGGCGTC	127261	230176	qnrS1	2
9	readsPlate2/Chl5A9_L001-ds.97bd1883524f44408e5f7016f4bdb6b6	A	Chl	5	DOX_2	GGTGACGGCGTC	67470	124688	dfrA12	2
6	readsPlate2/Chl8A6_L001-ds.dc6c67441c3c48099a586ad57b58de7c	A	Chl	8	DOX_2	GGTGACGGCGTC	127003	280559	floR	2
10	readsPlate2/Chl5A10_L001-ds.f17c9c2c45f345bbb2b391cf22ccc3e5	A	Chl	5	TET	TGCAAATGGA	926	228381	tetC	2
11	readsPlate2/Chl5A11_L001-ds.a5c087e0223844fd845bc297b08c0511	A	Chl	5	TET	TGCAAATGGA	143	33483	msrD	2
12	readsPlate2/Chl5A12_L001-ds.6fed3a9a314943e6923ec92942c32ef9	A	Chl	5	TET	TGCAAATGGA	333	137004	NoARG	2
1	readsPlate2/Chl5A1_L001-ds.57bc2ca3d63c48e1bf0dd7909e134767	A	Chl	5	TET	TGCAAATGGA	479	285649	Tem-219	2
2	readsPlate2/Chl5A2_L001-ds.78b8e9a161284789bc11ea0118208144	A	Chl	5	TET	TGCAAATGGA	627	146903	Erm(42)	2
3	readsPlate2/Chl5A3_L001-ds.ecd740ef7e504ae6aceed8ff14a87df2	A	Chl	5	TET	TGCAAATGGA	608	281515	aadK	2
4	readsPlate2/Chl5A4_L001-ds.1b2a59d56c374e53b1836247fd882228	A	Chl	5	TET	TGCAAATGGA	613	87823	rmtB	2
5	readsPlate2/Chl5A5_L001-ds.92b1d864af544960bffd16e762c00ef6	A	Chl	5	TET	TGCAAATGGA	570	127827	tetA	2
6	readsPlate2/Chl5A6_L001-ds.1fbe7183607c464da39305228c8a4653	A	Chl	5	TET	TGCAAATGGA	239	314617	floR	2
7	readsPlate2/Chl5A7_L001-ds.96230eef4e374b9b9318a226d25df9aa	A	Chl	5	TET	TGCAAATGGA	577	149468	cmlA5	2
8	readsPlate2/Chl5A8_L001-ds.84838ba0aee44c7d93369634409ba7a7	A	Chl	5	TET	TGCAAATGGA	1168	230176	qnrS1	2
9	readsPlate2/Chl5A9_L001-ds.97bd1883524f44408e5f7016f4bdb6b6	A	Chl	5	TET	TGCAAATGGA	568	124688	dfrA12	2
6	readsPlate2/Chl8A6_L001-ds.dc6c67441c3c48099a586ad57b58de7c	A	Chl	8	TET	TGCAAATGGA	1313	280559	floR	2
10	readsPlate2/Chl5A10_L001-ds.f17c9c2c45f345bbb2b391cf22ccc3e5	A	Chl	5	AZMCHL	GCGTAGCAGAGT	8687	228381	tetC	2
11	readsPlate2/Chl5A11_L001-ds.a5c087e0223844fd845bc297b08c0511	A	Chl	5	AZMCHL	GCGTAGCAGAGT	1997	33483	msrD	2
12	readsPlate2/Chl5A12_L001-ds.6fed3a9a314943e6923ec92942c32ef9	A	Chl	5	AZMCHL	GCGTAGCAGAGT	6196	137004	NoARG	2
1	readsPlate2/Chl5A1_L001-ds.57bc2ca3d63c48e1bf0dd7909e134767	A	Chl	5	AZMCHL	GCGTAGCAGAGT	7310	285649	Tem-219	2
2	readsPlate2/Chl5A2_L001-ds.78b8e9a161284789bc11ea0118208144	A	Chl	5	AZMCHL	GCGTAGCAGAGT	4321	146903	Erm(42)	2
3	readsPlate2/Chl5A3_L001-ds.ecd740ef7e504ae6aceed8ff14a87df2	A	Chl	5	AZMCHL	GCGTAGCAGAGT	1542	281515	aadK	2
4	readsPlate2/Chl5A4_L001-ds.1b2a59d56c374e53b1836247fd882228	A	Chl	5	AZMCHL	GCGTAGCAGAGT	3550	87823	rmtB	2
5	readsPlate2/Chl5A5_L001-ds.92b1d864af544960bffd16e762c00ef6	A	Chl	5	AZMCHL	GCGTAGCAGAGT	4023	127827	tetA	2
6	readsPlate2/Chl5A6_L001-ds.1fbe7183607c464da39305228c8a4653	A	Chl	5	AZMCHL	GCGTAGCAGAGT	62	314617	floR	2
7	readsPlate2/Chl5A7_L001-ds.96230eef4e374b9b9318a226d25df9aa	A	Chl	5	AZMCHL	GCGTAGCAGAGT	363	149468	cmlA5	2
8	readsPlate2/Chl5A8_L001-ds.84838ba0aee44c7d93369634409ba7a7	A	Chl	5	AZMCHL	GCGTAGCAGAGT	14970	230176	qnrS1	2
9	readsPlate2/Chl5A9_L001-ds.97bd1883524f44408e5f7016f4bdb6b6	A	Chl	5	AZMCHL	GCGTAGCAGAGT	3851	124688	dfrA12	2
6	readsPlate2/Chl8A6_L001-ds.dc6c67441c3c48099a586ad57b58de7c	A	Chl	8	AZMCHL	GCGTAGCAGAGT	61	280559	floR	2
10	readsPlate2/Chl5A10_L001-ds.f17c9c2c45f345bbb2b391cf22ccc3e5	A	Chl	5	LB	TGGTATGATTTG	367	228381	tetC	2
11	readsPlate2/Chl5A11_L001-ds.a5c087e0223844fd845bc297b08c0511	A	Chl	5	LB	TGGTATGATTTG	83	33483	msrD	2
12	readsPlate2/Chl5A12_L001-ds.6fed3a9a314943e6923ec92942c32ef9	A	Chl	5	LB	TGGTATGATTTG	230	137004	NoARG	2
1	readsPlate2/Chl5A1_L001-ds.57bc2ca3d63c48e1bf0dd7909e134767	A	Chl	5	LB	TGGTATGATTTG	557	285649	Tem-219	2
2	readsPlate2/Chl5A2_L001-ds.78b8e9a161284789bc11ea0118208144	A	Chl	5	LB	TGGTATGATTTG	345	146903	Erm(42)	2
3	readsPlate2/Chl5A3_L001-ds.ecd740ef7e504ae6aceed8ff14a87df2	A	Chl	5	LB	TGGTATGATTTG	349	281515	aadK	2
4	readsPlate2/Chl5A4_L001-ds.1b2a59d56c374e53b1836247fd882228	A	Chl	5	LB	TGGTATGATTTG	234	87823	rmtB	2
5	readsPlate2/Chl5A5_L001-ds.92b1d864af544960bffd16e762c00ef6	A	Chl	5	LB	TGGTATGATTTG	275	127827	tetA	2
6	readsPlate2/Chl5A6_L001-ds.1fbe7183607c464da39305228c8a4653	A	Chl	5	LB	TGGTATGATTTG	111474	314617	floR	2
7	readsPlate2/Chl5A7_L001-ds.96230eef4e374b9b9318a226d25df9aa	A	Chl	5	LB	TGGTATGATTTG	61091	149468	cmlA5	2
8	readsPlate2/Chl5A8_L001-ds.84838ba0aee44c7d93369634409ba7a7	A	Chl	5	LB	TGGTATGATTTG	310	230176	qnrS1	2
9	readsPlate2/Chl5A9_L001-ds.97bd1883524f44408e5f7016f4bdb6b6	A	Chl	5	LB	TGGTATGATTTG	217	124688	dfrA12	2
6	readsPlate2/Chl8A6_L001-ds.dc6c67441c3c48099a586ad57b58de7c	A	Chl	8	LB	TGGTATGATTTG	23966	280559	floR	2
10	readsPlate2/Chl2D10_L001-ds.3f05f4c993bc43d9b174cf6e2b19b7d4	D	Chl	2	CST	GGTTACCACAGG	663	165174	tetC	2
11	readsPlate2/Chl2D11_L001-ds.c27ebf02e9b141bbbc9157ee14d65f4c	D	Chl	2	CST	GGTTACCACAGG	596	136275	msrD	2
12	readsPlate2/Chl2D12_L001-ds.2c6f48154c2a4adfa94a0fc803f62eff	D	Chl	2	CST	GGTTACCACAGG	150	44251	NoARG	2
1	readsPlate2/Chl2D1_L001-ds.6ef8ce316c664de783cff848dcafd6e0	D	Chl	2	CST	GGTTACCACAGG	730	249754	Tem-219	2
2	readsPlate2/Chl2D2_L001-ds.990ed0ec2403471b980711fcf95f29fc	D	Chl	2	CST	GGTTACCACAGG	35	16815	Erm(42)	2
3	readsPlate2/Chl2D3_L001-ds.1d5c1b2de4474cb6a55c9287440e9bf5	D	Chl	2	CST	GGTTACCACAGG	298	141585	aadK	2
4	readsPlate2/Chl2D4_L001-ds.b6fc1ece60474f8eb942f0857d554f9d	D	Chl	2	CST	GGTTACCACAGG	309	113581	rmtB	2
5	readsPlate2/Chl2D5_L001-ds.0d7b22e59869467091b564acc062ef4d	D	Chl	2	CST	GGTTACCACAGG	287	54096	tetA	2
6	readsPlate2/Chl2D6_L001-ds.91031a399cd4455882089dd3dbe0eb20	D	Chl	2	CST	GGTTACCACAGG	4001	290249	floR	2
7	readsPlate2/Chl2D7_L001-ds.737afd340ed4445fbc82af4a75d8a633	D	Chl	2	CST	GGTTACCACAGG	2218	129955	cmlA5	2
8	readsPlate2/Chl2D8_L001-ds.4a95d2d526d24e4da401cc68ccc7a04f	D	Chl	2	CST	GGTTACCACAGG	638	257249	qnrS1	2
9	readsPlate2/Chl2D9_L001-ds.e5c66d8097694be3a123a1ebe8d4c54c	D	Chl	2	CST	GGTTACCACAGG	142	35057	dfrA12	2
10	readsPlate2/Chl5D10_L001-ds.0db590342c064451a5ef9a66b2d72978	D	Chl	5	CST	GGTTACCACAGG	58	86336	tetC	2
11	readsPlate2/Chl5D11_L001-ds.33faaf1a093d4b61b35caedad73353b1	D	Chl	5	CST	GGTTACCACAGG	6	18265	msrD	2
12	readsPlate2/Chl5D12_L001-ds.e4c55ff8d7b24c3c82da86b517156b26	D	Chl	5	CST	GGTTACCACAGG	11	1271	NoARG	2
1	readsPlate2/Chl5D1_L001-ds.a925f99510f54006a491dcf30eaf9528	D	Chl	5	CST	GGTTACCACAGG	210	248305	Tem-219	2
2	readsPlate2/Chl5D2_L001-ds.f4c91ecb0beb4778bcd2fbeaf26adf2f	D	Chl	5	CST	GGTTACCACAGG	3	2853	Erm(42)	2
3	readsPlate2/Chl5D3_L001-ds.dee8ea14b90148b4b2ebd11527468b06	D	Chl	5	CST	GGTTACCACAGG	58	47597	aadK	2
4	readsPlate2/Chl5D4_L001-ds.6fe3f5ee3d1f41a3a74eed55ede0a641	D	Chl	5	CST	GGTTACCACAGG	11	1225	rmtB	2
5	readsPlate2/Chl5D5_L001-ds.87a838b8f6b9466bbc6e1781a9230a2b	D	Chl	5	CST	GGTTACCACAGG	352	120109	tetA	2
6	readsPlate2/Chl5D6_L001-ds.00f2d82062404f00be16bba9298a930d	D	Chl	5	CST	GGTTACCACAGG	858	256358	floR	2
7	readsPlate2/Chl5D7_L001-ds.35205f72c20b41bda3d6e1e87a7febf3	D	Chl	5	CST	GGTTACCACAGG	37093	286431	cmlA5	2
8	readsPlate2/Chl5D8_L001-ds.9e1585c415774f4fbc09f9312ef44700	D	Chl	5	CST	GGTTACCACAGG	129	240378	qnrS1	2
9	readsPlate2/Chl5D9_L001-ds.e7c3d6a72d714ad78eb957adc9c13f72	D	Chl	5	CST	GGTTACCACAGG	55	91059	dfrA12	2
6	readsPlate2/Chl8D6_L001-ds.b575040a5f134929ac0ec1add09eb9a0	D	Chl	8	CST	GGTTACCACAGG	369	341775	floR	2
10	readsPlate2/Chl2D10_L001-ds.3f05f4c993bc43d9b174cf6e2b19b7d4	D	Chl	2	FEP	ACAGGTTAATTT	993	165174	tetC	2
11	readsPlate2/Chl2D11_L001-ds.c27ebf02e9b141bbbc9157ee14d65f4c	D	Chl	2	FEP	ACAGGTTAATTT	1273	136275	msrD	2
12	readsPlate2/Chl2D12_L001-ds.2c6f48154c2a4adfa94a0fc803f62eff	D	Chl	2	FEP	ACAGGTTAATTT	346	44251	NoARG	2
1	readsPlate2/Chl2D1_L001-ds.6ef8ce316c664de783cff848dcafd6e0	D	Chl	2	FEP	ACAGGTTAATTT	2467	249754	Tem-219	2
2	readsPlate2/Chl2D2_L001-ds.990ed0ec2403471b980711fcf95f29fc	D	Chl	2	FEP	ACAGGTTAATTT	129	16815	Erm(42)	2
3	readsPlate2/Chl2D3_L001-ds.1d5c1b2de4474cb6a55c9287440e9bf5	D	Chl	2	FEP	ACAGGTTAATTT	1824	141585	aadK	2
4	readsPlate2/Chl2D4_L001-ds.b6fc1ece60474f8eb942f0857d554f9d	D	Chl	2	FEP	ACAGGTTAATTT	1040	113581	rmtB	2
5	readsPlate2/Chl2D5_L001-ds.0d7b22e59869467091b564acc062ef4d	D	Chl	2	FEP	ACAGGTTAATTT	579	54096	tetA	2
6	readsPlate2/Chl2D6_L001-ds.91031a399cd4455882089dd3dbe0eb20	D	Chl	2	FEP	ACAGGTTAATTT	415	290249	floR	2
7	readsPlate2/Chl2D7_L001-ds.737afd340ed4445fbc82af4a75d8a633	D	Chl	2	FEP	ACAGGTTAATTT	525	129955	cmlA5	2
8	readsPlate2/Chl2D8_L001-ds.4a95d2d526d24e4da401cc68ccc7a04f	D	Chl	2	FEP	ACAGGTTAATTT	1478	257249	qnrS1	2
9	readsPlate2/Chl2D9_L001-ds.e5c66d8097694be3a123a1ebe8d4c54c	D	Chl	2	FEP	ACAGGTTAATTT	119	35057	dfrA12	2
10	readsPlate2/Chl5D10_L001-ds.0db590342c064451a5ef9a66b2d72978	D	Chl	5	FEP	ACAGGTTAATTT	149	86336	tetC	2
11	readsPlate2/Chl5D11_L001-ds.33faaf1a093d4b61b35caedad73353b1	D	Chl	5	FEP	ACAGGTTAATTT	22	18265	msrD	2
12	readsPlate2/Chl5D12_L001-ds.e4c55ff8d7b24c3c82da86b517156b26	D	Chl	5	FEP	ACAGGTTAATTT	0	1271	NoARG	2
1	readsPlate2/Chl5D1_L001-ds.a925f99510f54006a491dcf30eaf9528	D	Chl	5	FEP	ACAGGTTAATTT	223	248305	Tem-219	2
2	readsPlate2/Chl5D2_L001-ds.f4c91ecb0beb4778bcd2fbeaf26adf2f	D	Chl	5	FEP	ACAGGTTAATTT	2	2853	Erm(42)	2
3	readsPlate2/Chl5D3_L001-ds.dee8ea14b90148b4b2ebd11527468b06	D	Chl	5	FEP	ACAGGTTAATTT	69	47597	aadK	2
4	readsPlate2/Chl5D4_L001-ds.6fe3f5ee3d1f41a3a74eed55ede0a641	D	Chl	5	FEP	ACAGGTTAATTT	1	1225	rmtB	2
5	readsPlate2/Chl5D5_L001-ds.87a838b8f6b9466bbc6e1781a9230a2b	D	Chl	5	FEP	ACAGGTTAATTT	305	120109	tetA	2
6	readsPlate2/Chl5D6_L001-ds.00f2d82062404f00be16bba9298a930d	D	Chl	5	FEP	ACAGGTTAATTT	118	256358	floR	2
7	readsPlate2/Chl5D7_L001-ds.35205f72c20b41bda3d6e1e87a7febf3	D	Chl	5	FEP	ACAGGTTAATTT	234	286431	cmlA5	2
8	readsPlate2/Chl5D8_L001-ds.9e1585c415774f4fbc09f9312ef44700	D	Chl	5	FEP	ACAGGTTAATTT	503	240378	qnrS1	2
9	readsPlate2/Chl5D9_L001-ds.e7c3d6a72d714ad78eb957adc9c13f72	D	Chl	5	FEP	ACAGGTTAATTT	124	91059	dfrA12	2
6	readsPlate2/Chl8D6_L001-ds.b575040a5f134929ac0ec1add09eb9a0	D	Chl	8	FEP	ACAGGTTAATTT	9071	341775	floR	2
10	readsPlate2/Chl2D10_L001-ds.3f05f4c993bc43d9b174cf6e2b19b7d4	D	Chl	2	GEN	CTTGGCTGTTAA	95	165174	tetC	2
11	readsPlate2/Chl2D11_L001-ds.c27ebf02e9b141bbbc9157ee14d65f4c	D	Chl	2	GEN	CTTGGCTGTTAA	72	136275	msrD	2
12	readsPlate2/Chl2D12_L001-ds.2c6f48154c2a4adfa94a0fc803f62eff	D	Chl	2	GEN	CTTGGCTGTTAA	40	44251	NoARG	2
1	readsPlate2/Chl2D1_L001-ds.6ef8ce316c664de783cff848dcafd6e0	D	Chl	2	GEN	CTTGGCTGTTAA	207	249754	Tem-219	2
2	readsPlate2/Chl2D2_L001-ds.990ed0ec2403471b980711fcf95f29fc	D	Chl	2	GEN	CTTGGCTGTTAA	7	16815	Erm(42)	2
3	readsPlate2/Chl2D3_L001-ds.1d5c1b2de4474cb6a55c9287440e9bf5	D	Chl	2	GEN	CTTGGCTGTTAA	12	141585	aadK	2
4	readsPlate2/Chl2D4_L001-ds.b6fc1ece60474f8eb942f0857d554f9d	D	Chl	2	GEN	CTTGGCTGTTAA	50	113581	rmtB	2
5	readsPlate2/Chl2D5_L001-ds.0d7b22e59869467091b564acc062ef4d	D	Chl	2	GEN	CTTGGCTGTTAA	49	54096	tetA	2
6	readsPlate2/Chl2D6_L001-ds.91031a399cd4455882089dd3dbe0eb20	D	Chl	2	GEN	CTTGGCTGTTAA	53	290249	floR	2
7	readsPlate2/Chl2D7_L001-ds.737afd340ed4445fbc82af4a75d8a633	D	Chl	2	GEN	CTTGGCTGTTAA	89	129955	cmlA5	2
8	readsPlate2/Chl2D8_L001-ds.4a95d2d526d24e4da401cc68ccc7a04f	D	Chl	2	GEN	CTTGGCTGTTAA	97	257249	qnrS1	2
9	readsPlate2/Chl2D9_L001-ds.e5c66d8097694be3a123a1ebe8d4c54c	D	Chl	2	GEN	CTTGGCTGTTAA	33	35057	dfrA12	2
10	readsPlate2/Chl5D10_L001-ds.0db590342c064451a5ef9a66b2d72978	D	Chl	5	GEN	CTTGGCTGTTAA	14	86336	tetC	2
11	readsPlate2/Chl5D11_L001-ds.33faaf1a093d4b61b35caedad73353b1	D	Chl	5	GEN	CTTGGCTGTTAA	2	18265	msrD	2
12	readsPlate2/Chl5D12_L001-ds.e4c55ff8d7b24c3c82da86b517156b26	D	Chl	5	GEN	CTTGGCTGTTAA	4	1271	NoARG	2
1	readsPlate2/Chl5D1_L001-ds.a925f99510f54006a491dcf30eaf9528	D	Chl	5	GEN	CTTGGCTGTTAA	51	248305	Tem-219	2
2	readsPlate2/Chl5D2_L001-ds.f4c91ecb0beb4778bcd2fbeaf26adf2f	D	Chl	5	GEN	CTTGGCTGTTAA	2	2853	Erm(42)	2
3	readsPlate2/Chl5D3_L001-ds.dee8ea14b90148b4b2ebd11527468b06	D	Chl	5	GEN	CTTGGCTGTTAA	19	47597	aadK	2
4	readsPlate2/Chl5D4_L001-ds.6fe3f5ee3d1f41a3a74eed55ede0a641	D	Chl	5	GEN	CTTGGCTGTTAA	0	1225	rmtB	2
5	readsPlate2/Chl5D5_L001-ds.87a838b8f6b9466bbc6e1781a9230a2b	D	Chl	5	GEN	CTTGGCTGTTAA	63	120109	tetA	2
6	readsPlate2/Chl5D6_L001-ds.00f2d82062404f00be16bba9298a930d	D	Chl	5	GEN	CTTGGCTGTTAA	17	256358	floR	2
7	readsPlate2/Chl5D7_L001-ds.35205f72c20b41bda3d6e1e87a7febf3	D	Chl	5	GEN	CTTGGCTGTTAA	1457	286431	cmlA5	2
8	readsPlate2/Chl5D8_L001-ds.9e1585c415774f4fbc09f9312ef44700	D	Chl	5	GEN	CTTGGCTGTTAA	30	240378	qnrS1	2
9	readsPlate2/Chl5D9_L001-ds.e7c3d6a72d714ad78eb957adc9c13f72	D	Chl	5	GEN	CTTGGCTGTTAA	17	91059	dfrA12	2
6	readsPlate2/Chl8D6_L001-ds.b575040a5f134929ac0ec1add09eb9a0	D	Chl	8	GEN	CTTGGCTGTTAA	107	341775	floR	2
10	readsPlate2/Chl2D10_L001-ds.3f05f4c993bc43d9b174cf6e2b19b7d4	D	Chl	2	AMK	GATGATGTCATA	382	165174	tetC	2
11	readsPlate2/Chl2D11_L001-ds.c27ebf02e9b141bbbc9157ee14d65f4c	D	Chl	2	AMK	GATGATGTCATA	440	136275	msrD	2
12	readsPlate2/Chl2D12_L001-ds.2c6f48154c2a4adfa94a0fc803f62eff	D	Chl	2	AMK	GATGATGTCATA	275	44251	NoARG	2
1	readsPlate2/Chl2D1_L001-ds.6ef8ce316c664de783cff848dcafd6e0	D	Chl	2	AMK	GATGATGTCATA	348	249754	Tem-219	2
2	readsPlate2/Chl2D2_L001-ds.990ed0ec2403471b980711fcf95f29fc	D	Chl	2	AMK	GATGATGTCATA	69	16815	Erm(42)	2
3	readsPlate2/Chl2D3_L001-ds.1d5c1b2de4474cb6a55c9287440e9bf5	D	Chl	2	AMK	GATGATGTCATA	138	141585	aadK	2
4	readsPlate2/Chl2D4_L001-ds.b6fc1ece60474f8eb942f0857d554f9d	D	Chl	2	AMK	GATGATGTCATA	133	113581	rmtB	2
5	readsPlate2/Chl2D5_L001-ds.0d7b22e59869467091b564acc062ef4d	D	Chl	2	AMK	GATGATGTCATA	101	54096	tetA	2
6	readsPlate2/Chl2D6_L001-ds.91031a399cd4455882089dd3dbe0eb20	D	Chl	2	AMK	GATGATGTCATA	247	290249	floR	2
7	readsPlate2/Chl2D7_L001-ds.737afd340ed4445fbc82af4a75d8a633	D	Chl	2	AMK	GATGATGTCATA	350	129955	cmlA5	2
8	readsPlate2/Chl2D8_L001-ds.4a95d2d526d24e4da401cc68ccc7a04f	D	Chl	2	AMK	GATGATGTCATA	662	257249	qnrS1	2
9	readsPlate2/Chl2D9_L001-ds.e5c66d8097694be3a123a1ebe8d4c54c	D	Chl	2	AMK	GATGATGTCATA	74	35057	dfrA12	2
10	readsPlate2/Chl5D10_L001-ds.0db590342c064451a5ef9a66b2d72978	D	Chl	5	AMK	GATGATGTCATA	39	86336	tetC	2
11	readsPlate2/Chl5D11_L001-ds.33faaf1a093d4b61b35caedad73353b1	D	Chl	5	AMK	GATGATGTCATA	42	18265	msrD	2
12	readsPlate2/Chl5D12_L001-ds.e4c55ff8d7b24c3c82da86b517156b26	D	Chl	5	AMK	GATGATGTCATA	28	1271	NoARG	2
1	readsPlate2/Chl5D1_L001-ds.a925f99510f54006a491dcf30eaf9528	D	Chl	5	AMK	GATGATGTCATA	92	248305	Tem-219	2
2	readsPlate2/Chl5D2_L001-ds.f4c91ecb0beb4778bcd2fbeaf26adf2f	D	Chl	5	AMK	GATGATGTCATA	13	2853	Erm(42)	2
3	readsPlate2/Chl5D3_L001-ds.dee8ea14b90148b4b2ebd11527468b06	D	Chl	5	AMK	GATGATGTCATA	53	47597	aadK	2
4	readsPlate2/Chl5D4_L001-ds.6fe3f5ee3d1f41a3a74eed55ede0a641	D	Chl	5	AMK	GATGATGTCATA	0	1225	rmtB	2
5	readsPlate2/Chl5D5_L001-ds.87a838b8f6b9466bbc6e1781a9230a2b	D	Chl	5	AMK	GATGATGTCATA	73	120109	tetA	2
6	readsPlate2/Chl5D6_L001-ds.00f2d82062404f00be16bba9298a930d	D	Chl	5	AMK	GATGATGTCATA	87	256358	floR	2
7	readsPlate2/Chl5D7_L001-ds.35205f72c20b41bda3d6e1e87a7febf3	D	Chl	5	AMK	GATGATGTCATA	3075	286431	cmlA5	2
8	readsPlate2/Chl5D8_L001-ds.9e1585c415774f4fbc09f9312ef44700	D	Chl	5	AMK	GATGATGTCATA	94	240378	qnrS1	2
9	readsPlate2/Chl5D9_L001-ds.e7c3d6a72d714ad78eb957adc9c13f72	D	Chl	5	AMK	GATGATGTCATA	41	91059	dfrA12	2
6	readsPlate2/Chl8D6_L001-ds.b575040a5f134929ac0ec1add09eb9a0	D	Chl	8	AMK	GATGATGTCATA	211	341775	floR	2
10	readsPlate2/Chl2D10_L001-ds.3f05f4c993bc43d9b174cf6e2b19b7d4	D	Chl	2	AZM	CATAAGCTTGTT	921	165174	tetC	2
11	readsPlate2/Chl2D11_L001-ds.c27ebf02e9b141bbbc9157ee14d65f4c	D	Chl	2	AZM	CATAAGCTTGTT	819	136275	msrD	2
12	readsPlate2/Chl2D12_L001-ds.2c6f48154c2a4adfa94a0fc803f62eff	D	Chl	2	AZM	CATAAGCTTGTT	185	44251	NoARG	2
1	readsPlate2/Chl2D1_L001-ds.6ef8ce316c664de783cff848dcafd6e0	D	Chl	2	AZM	CATAAGCTTGTT	2303	249754	Tem-219	2
2	readsPlate2/Chl2D2_L001-ds.990ed0ec2403471b980711fcf95f29fc	D	Chl	2	AZM	CATAAGCTTGTT	111	16815	Erm(42)	2
3	readsPlate2/Chl2D3_L001-ds.1d5c1b2de4474cb6a55c9287440e9bf5	D	Chl	2	AZM	CATAAGCTTGTT	2674	141585	aadK	2
4	readsPlate2/Chl2D4_L001-ds.b6fc1ece60474f8eb942f0857d554f9d	D	Chl	2	AZM	CATAAGCTTGTT	1158	113581	rmtB	2
5	readsPlate2/Chl2D5_L001-ds.0d7b22e59869467091b564acc062ef4d	D	Chl	2	AZM	CATAAGCTTGTT	416	54096	tetA	2
6	readsPlate2/Chl2D6_L001-ds.91031a399cd4455882089dd3dbe0eb20	D	Chl	2	AZM	CATAAGCTTGTT	201	290249	floR	2
7	readsPlate2/Chl2D7_L001-ds.737afd340ed4445fbc82af4a75d8a633	D	Chl	2	AZM	CATAAGCTTGTT	267	129955	cmlA5	2
8	readsPlate2/Chl2D8_L001-ds.4a95d2d526d24e4da401cc68ccc7a04f	D	Chl	2	AZM	CATAAGCTTGTT	935	257249	qnrS1	2
9	readsPlate2/Chl2D9_L001-ds.e5c66d8097694be3a123a1ebe8d4c54c	D	Chl	2	AZM	CATAAGCTTGTT	107	35057	dfrA12	2
10	readsPlate2/Chl5D10_L001-ds.0db590342c064451a5ef9a66b2d72978	D	Chl	5	AZM	CATAAGCTTGTT	546	86336	tetC	2
11	readsPlate2/Chl5D11_L001-ds.33faaf1a093d4b61b35caedad73353b1	D	Chl	5	AZM	CATAAGCTTGTT	89	18265	msrD	2
12	readsPlate2/Chl5D12_L001-ds.e4c55ff8d7b24c3c82da86b517156b26	D	Chl	5	AZM	CATAAGCTTGTT	0	1271	NoARG	2
1	readsPlate2/Chl5D1_L001-ds.a925f99510f54006a491dcf30eaf9528	D	Chl	5	AZM	CATAAGCTTGTT	826	248305	Tem-219	2
2	readsPlate2/Chl5D2_L001-ds.f4c91ecb0beb4778bcd2fbeaf26adf2f	D	Chl	5	AZM	CATAAGCTTGTT	10	2853	Erm(42)	2
3	readsPlate2/Chl5D3_L001-ds.dee8ea14b90148b4b2ebd11527468b06	D	Chl	5	AZM	CATAAGCTTGTT	204	47597	aadK	2
4	readsPlate2/Chl5D4_L001-ds.6fe3f5ee3d1f41a3a74eed55ede0a641	D	Chl	5	AZM	CATAAGCTTGTT	13	1225	rmtB	2
5	readsPlate2/Chl5D5_L001-ds.87a838b8f6b9466bbc6e1781a9230a2b	D	Chl	5	AZM	CATAAGCTTGTT	952	120109	tetA	2
6	readsPlate2/Chl5D6_L001-ds.00f2d82062404f00be16bba9298a930d	D	Chl	5	AZM	CATAAGCTTGTT	383	256358	floR	2
7	readsPlate2/Chl5D7_L001-ds.35205f72c20b41bda3d6e1e87a7febf3	D	Chl	5	AZM	CATAAGCTTGTT	401	286431	cmlA5	2
8	readsPlate2/Chl5D8_L001-ds.9e1585c415774f4fbc09f9312ef44700	D	Chl	5	AZM	CATAAGCTTGTT	1411	240378	qnrS1	2
9	readsPlate2/Chl5D9_L001-ds.e7c3d6a72d714ad78eb957adc9c13f72	D	Chl	5	AZM	CATAAGCTTGTT	590	91059	dfrA12	2
6	readsPlate2/Chl8D6_L001-ds.b575040a5f134929ac0ec1add09eb9a0	D	Chl	8	AZM	CATAAGCTTGTT	62291	341775	floR	2
10	readsPlate2/Chl2D10_L001-ds.3f05f4c993bc43d9b174cf6e2b19b7d4	D	Chl	2	CIP	TGGTAAACTTAA	60494	165174	tetC	2
11	readsPlate2/Chl2D11_L001-ds.c27ebf02e9b141bbbc9157ee14d65f4c	D	Chl	2	CIP	TGGTAAACTTAA	46475	136275	msrD	2
12	readsPlate2/Chl2D12_L001-ds.2c6f48154c2a4adfa94a0fc803f62eff	D	Chl	2	CIP	TGGTAAACTTAA	11248	44251	NoARG	2
1	readsPlate2/Chl2D1_L001-ds.6ef8ce316c664de783cff848dcafd6e0	D	Chl	2	CIP	TGGTAAACTTAA	56956	249754	Tem-219	2
2	readsPlate2/Chl2D2_L001-ds.990ed0ec2403471b980711fcf95f29fc	D	Chl	2	CIP	TGGTAAACTTAA	5734	16815	Erm(42)	2
3	readsPlate2/Chl2D3_L001-ds.1d5c1b2de4474cb6a55c9287440e9bf5	D	Chl	2	CIP	TGGTAAACTTAA	61626	141585	aadK	2
4	readsPlate2/Chl2D4_L001-ds.b6fc1ece60474f8eb942f0857d554f9d	D	Chl	2	CIP	TGGTAAACTTAA	31150	113581	rmtB	2
5	readsPlate2/Chl2D5_L001-ds.0d7b22e59869467091b564acc062ef4d	D	Chl	2	CIP	TGGTAAACTTAA	16166	54096	tetA	2
6	readsPlate2/Chl2D6_L001-ds.91031a399cd4455882089dd3dbe0eb20	D	Chl	2	CIP	TGGTAAACTTAA	132682	290249	floR	2
7	readsPlate2/Chl2D7_L001-ds.737afd340ed4445fbc82af4a75d8a633	D	Chl	2	CIP	TGGTAAACTTAA	49962	129955	cmlA5	2
8	readsPlate2/Chl2D8_L001-ds.4a95d2d526d24e4da401cc68ccc7a04f	D	Chl	2	CIP	TGGTAAACTTAA	101074	257249	qnrS1	2
9	readsPlate2/Chl2D9_L001-ds.e5c66d8097694be3a123a1ebe8d4c54c	D	Chl	2	CIP	TGGTAAACTTAA	13180	35057	dfrA12	2
10	readsPlate2/Chl5D10_L001-ds.0db590342c064451a5ef9a66b2d72978	D	Chl	5	CIP	TGGTAAACTTAA	264	86336	tetC	2
11	readsPlate2/Chl5D11_L001-ds.33faaf1a093d4b61b35caedad73353b1	D	Chl	5	CIP	TGGTAAACTTAA	93	18265	msrD	2
12	readsPlate2/Chl5D12_L001-ds.e4c55ff8d7b24c3c82da86b517156b26	D	Chl	5	CIP	TGGTAAACTTAA	120	1271	NoARG	2
1	readsPlate2/Chl5D1_L001-ds.a925f99510f54006a491dcf30eaf9528	D	Chl	5	CIP	TGGTAAACTTAA	1052	248305	Tem-219	2
2	readsPlate2/Chl5D2_L001-ds.f4c91ecb0beb4778bcd2fbeaf26adf2f	D	Chl	5	CIP	TGGTAAACTTAA	21	2853	Erm(42)	2
3	readsPlate2/Chl5D3_L001-ds.dee8ea14b90148b4b2ebd11527468b06	D	Chl	5	CIP	TGGTAAACTTAA	323	47597	aadK	2
4	readsPlate2/Chl5D4_L001-ds.6fe3f5ee3d1f41a3a74eed55ede0a641	D	Chl	5	CIP	TGGTAAACTTAA	78	1225	rmtB	2
5	readsPlate2/Chl5D5_L001-ds.87a838b8f6b9466bbc6e1781a9230a2b	D	Chl	5	CIP	TGGTAAACTTAA	865	120109	tetA	2
6	readsPlate2/Chl5D6_L001-ds.00f2d82062404f00be16bba9298a930d	D	Chl	5	CIP	TGGTAAACTTAA	93705	256358	floR	2
7	readsPlate2/Chl5D7_L001-ds.35205f72c20b41bda3d6e1e87a7febf3	D	Chl	5	CIP	TGGTAAACTTAA	32385	286431	cmlA5	2
8	readsPlate2/Chl5D8_L001-ds.9e1585c415774f4fbc09f9312ef44700	D	Chl	5	CIP	TGGTAAACTTAA	482	240378	qnrS1	2
9	readsPlate2/Chl5D9_L001-ds.e7c3d6a72d714ad78eb957adc9c13f72	D	Chl	5	CIP	TGGTAAACTTAA	299	91059	dfrA12	2
6	readsPlate2/Chl8D6_L001-ds.b575040a5f134929ac0ec1add09eb9a0	D	Chl	8	CIP	TGGTAAACTTAA	14173	341775	floR	2
10	readsPlate2/Chl2D10_L001-ds.3f05f4c993bc43d9b174cf6e2b19b7d4	D	Chl	2	TMP	ATAGATTTGAGC	16045	165174	tetC	2
11	readsPlate2/Chl2D11_L001-ds.c27ebf02e9b141bbbc9157ee14d65f4c	D	Chl	2	TMP	ATAGATTTGAGC	13414	136275	msrD	2
12	readsPlate2/Chl2D12_L001-ds.2c6f48154c2a4adfa94a0fc803f62eff	D	Chl	2	TMP	ATAGATTTGAGC	6909	44251	NoARG	2
1	readsPlate2/Chl2D1_L001-ds.6ef8ce316c664de783cff848dcafd6e0	D	Chl	2	TMP	ATAGATTTGAGC	23086	249754	Tem-219	2
2	readsPlate2/Chl2D2_L001-ds.990ed0ec2403471b980711fcf95f29fc	D	Chl	2	TMP	ATAGATTTGAGC	1761	16815	Erm(42)	2
3	readsPlate2/Chl2D3_L001-ds.1d5c1b2de4474cb6a55c9287440e9bf5	D	Chl	2	TMP	ATAGATTTGAGC	13997	141585	aadK	2
4	readsPlate2/Chl2D4_L001-ds.b6fc1ece60474f8eb942f0857d554f9d	D	Chl	2	TMP	ATAGATTTGAGC	6734	113581	rmtB	2
5	readsPlate2/Chl2D5_L001-ds.0d7b22e59869467091b564acc062ef4d	D	Chl	2	TMP	ATAGATTTGAGC	3235	54096	tetA	2
6	readsPlate2/Chl2D6_L001-ds.91031a399cd4455882089dd3dbe0eb20	D	Chl	2	TMP	ATAGATTTGAGC	24511	290249	floR	2
7	readsPlate2/Chl2D7_L001-ds.737afd340ed4445fbc82af4a75d8a633	D	Chl	2	TMP	ATAGATTTGAGC	9761	129955	cmlA5	2
8	readsPlate2/Chl2D8_L001-ds.4a95d2d526d24e4da401cc68ccc7a04f	D	Chl	2	TMP	ATAGATTTGAGC	22906	257249	qnrS1	2
9	readsPlate2/Chl2D9_L001-ds.e5c66d8097694be3a123a1ebe8d4c54c	D	Chl	2	TMP	ATAGATTTGAGC	3547	35057	dfrA12	2
10	readsPlate2/Chl5D10_L001-ds.0db590342c064451a5ef9a66b2d72978	D	Chl	5	TMP	ATAGATTTGAGC	287	86336	tetC	2
11	readsPlate2/Chl5D11_L001-ds.33faaf1a093d4b61b35caedad73353b1	D	Chl	5	TMP	ATAGATTTGAGC	46	18265	msrD	2
12	readsPlate2/Chl5D12_L001-ds.e4c55ff8d7b24c3c82da86b517156b26	D	Chl	5	TMP	ATAGATTTGAGC	38	1271	NoARG	2
1	readsPlate2/Chl5D1_L001-ds.a925f99510f54006a491dcf30eaf9528	D	Chl	5	TMP	ATAGATTTGAGC	1580	248305	Tem-219	2
2	readsPlate2/Chl5D2_L001-ds.f4c91ecb0beb4778bcd2fbeaf26adf2f	D	Chl	5	TMP	ATAGATTTGAGC	16	2853	Erm(42)	2
3	readsPlate2/Chl5D3_L001-ds.dee8ea14b90148b4b2ebd11527468b06	D	Chl	5	TMP	ATAGATTTGAGC	146	47597	aadK	2
4	readsPlate2/Chl5D4_L001-ds.6fe3f5ee3d1f41a3a74eed55ede0a641	D	Chl	5	TMP	ATAGATTTGAGC	33	1225	rmtB	2
5	readsPlate2/Chl5D5_L001-ds.87a838b8f6b9466bbc6e1781a9230a2b	D	Chl	5	TMP	ATAGATTTGAGC	533	120109	tetA	2
6	readsPlate2/Chl5D6_L001-ds.00f2d82062404f00be16bba9298a930d	D	Chl	5	TMP	ATAGATTTGAGC	45984	256358	floR	2
7	readsPlate2/Chl5D7_L001-ds.35205f72c20b41bda3d6e1e87a7febf3	D	Chl	5	TMP	ATAGATTTGAGC	59729	286431	cmlA5	2
8	readsPlate2/Chl5D8_L001-ds.9e1585c415774f4fbc09f9312ef44700	D	Chl	5	TMP	ATAGATTTGAGC	525	240378	qnrS1	2
9	readsPlate2/Chl5D9_L001-ds.e7c3d6a72d714ad78eb957adc9c13f72	D	Chl	5	TMP	ATAGATTTGAGC	255	91059	dfrA12	2
6	readsPlate2/Chl8D6_L001-ds.b575040a5f134929ac0ec1add09eb9a0	D	Chl	8	TMP	ATAGATTTGAGC	2140	341775	floR	2
10	readsPlate2/Chl2D10_L001-ds.3f05f4c993bc43d9b174cf6e2b19b7d4	D	Chl	2	DOX_6	CTTGTTCATGAT	21881	165174	tetC	2
11	readsPlate2/Chl2D11_L001-ds.c27ebf02e9b141bbbc9157ee14d65f4c	D	Chl	2	DOX_6	CTTGTTCATGAT	21067	136275	msrD	2
12	readsPlate2/Chl2D12_L001-ds.2c6f48154c2a4adfa94a0fc803f62eff	D	Chl	2	DOX_6	CTTGTTCATGAT	8980	44251	NoARG	2
1	readsPlate2/Chl2D1_L001-ds.6ef8ce316c664de783cff848dcafd6e0	D	Chl	2	DOX_6	CTTGTTCATGAT	73571	249754	Tem-219	2
2	readsPlate2/Chl2D2_L001-ds.990ed0ec2403471b980711fcf95f29fc	D	Chl	2	DOX_6	CTTGTTCATGAT	3053	16815	Erm(42)	2
3	readsPlate2/Chl2D3_L001-ds.1d5c1b2de4474cb6a55c9287440e9bf5	D	Chl	2	DOX_6	CTTGTTCATGAT	13626	141585	aadK	2
4	readsPlate2/Chl2D4_L001-ds.b6fc1ece60474f8eb942f0857d554f9d	D	Chl	2	DOX_6	CTTGTTCATGAT	30322	113581	rmtB	2
5	readsPlate2/Chl2D5_L001-ds.0d7b22e59869467091b564acc062ef4d	D	Chl	2	DOX_6	CTTGTTCATGAT	12727	54096	tetA	2
6	readsPlate2/Chl2D6_L001-ds.91031a399cd4455882089dd3dbe0eb20	D	Chl	2	DOX_6	CTTGTTCATGAT	1415	290249	floR	2
7	readsPlate2/Chl2D7_L001-ds.737afd340ed4445fbc82af4a75d8a633	D	Chl	2	DOX_6	CTTGTTCATGAT	7249	129955	cmlA5	2
8	readsPlate2/Chl2D8_L001-ds.4a95d2d526d24e4da401cc68ccc7a04f	D	Chl	2	DOX_6	CTTGTTCATGAT	32968	257249	qnrS1	2
9	readsPlate2/Chl2D9_L001-ds.e5c66d8097694be3a123a1ebe8d4c54c	D	Chl	2	DOX_6	CTTGTTCATGAT	3576	35057	dfrA12	2
10	readsPlate2/Chl5D10_L001-ds.0db590342c064451a5ef9a66b2d72978	D	Chl	5	DOX_6	CTTGTTCATGAT	29491	86336	tetC	2
11	readsPlate2/Chl5D11_L001-ds.33faaf1a093d4b61b35caedad73353b1	D	Chl	5	DOX_6	CTTGTTCATGAT	4709	18265	msrD	2
12	readsPlate2/Chl5D12_L001-ds.e4c55ff8d7b24c3c82da86b517156b26	D	Chl	5	DOX_6	CTTGTTCATGAT	57	1271	NoARG	2
1	readsPlate2/Chl5D1_L001-ds.a925f99510f54006a491dcf30eaf9528	D	Chl	5	DOX_6	CTTGTTCATGAT	62083	248305	Tem-219	2
2	readsPlate2/Chl5D2_L001-ds.f4c91ecb0beb4778bcd2fbeaf26adf2f	D	Chl	5	DOX_6	CTTGTTCATGAT	845	2853	Erm(42)	2
3	readsPlate2/Chl5D3_L001-ds.dee8ea14b90148b4b2ebd11527468b06	D	Chl	5	DOX_6	CTTGTTCATGAT	2077	47597	aadK	2
4	readsPlate2/Chl5D4_L001-ds.6fe3f5ee3d1f41a3a74eed55ede0a641	D	Chl	5	DOX_6	CTTGTTCATGAT	142	1225	rmtB	2
5	readsPlate2/Chl5D5_L001-ds.87a838b8f6b9466bbc6e1781a9230a2b	D	Chl	5	DOX_6	CTTGTTCATGAT	27322	120109	tetA	2
6	readsPlate2/Chl5D6_L001-ds.00f2d82062404f00be16bba9298a930d	D	Chl	5	DOX_6	CTTGTTCATGAT	824	256358	floR	2
7	readsPlate2/Chl5D7_L001-ds.35205f72c20b41bda3d6e1e87a7febf3	D	Chl	5	DOX_6	CTTGTTCATGAT	8531	286431	cmlA5	2
8	readsPlate2/Chl5D8_L001-ds.9e1585c415774f4fbc09f9312ef44700	D	Chl	5	DOX_6	CTTGTTCATGAT	72200	240378	qnrS1	2
9	readsPlate2/Chl5D9_L001-ds.e7c3d6a72d714ad78eb957adc9c13f72	D	Chl	5	DOX_6	CTTGTTCATGAT	31757	91059	dfrA12	2
6	readsPlate2/Chl8D6_L001-ds.b575040a5f134929ac0ec1add09eb9a0	D	Chl	8	DOX_6	CTTGTTCATGAT	50878	341775	floR	2
10	readsPlate2/Chl2D10_L001-ds.3f05f4c993bc43d9b174cf6e2b19b7d4	D	Chl	2	DOX_2	GGTGACGGCGTC	3716	165174	tetC	2
11	readsPlate2/Chl2D11_L001-ds.c27ebf02e9b141bbbc9157ee14d65f4c	D	Chl	2	DOX_2	GGTGACGGCGTC	3837	136275	msrD	2
12	readsPlate2/Chl2D12_L001-ds.2c6f48154c2a4adfa94a0fc803f62eff	D	Chl	2	DOX_2	GGTGACGGCGTC	2628	44251	NoARG	2
1	readsPlate2/Chl2D1_L001-ds.6ef8ce316c664de783cff848dcafd6e0	D	Chl	2	DOX_2	GGTGACGGCGTC	26040	249754	Tem-219	2
2	readsPlate2/Chl2D2_L001-ds.990ed0ec2403471b980711fcf95f29fc	D	Chl	2	DOX_2	GGTGACGGCGTC	608	16815	Erm(42)	2
3	readsPlate2/Chl2D3_L001-ds.1d5c1b2de4474cb6a55c9287440e9bf5	D	Chl	2	DOX_2	GGTGACGGCGTC	2775	141585	aadK	2
4	readsPlate2/Chl2D4_L001-ds.b6fc1ece60474f8eb942f0857d554f9d	D	Chl	2	DOX_2	GGTGACGGCGTC	3546	113581	rmtB	2
5	readsPlate2/Chl2D5_L001-ds.0d7b22e59869467091b564acc062ef4d	D	Chl	2	DOX_2	GGTGACGGCGTC	2667	54096	tetA	2
6	readsPlate2/Chl2D6_L001-ds.91031a399cd4455882089dd3dbe0eb20	D	Chl	2	DOX_2	GGTGACGGCGTC	5135	290249	floR	2
7	readsPlate2/Chl2D7_L001-ds.737afd340ed4445fbc82af4a75d8a633	D	Chl	2	DOX_2	GGTGACGGCGTC	2123	129955	cmlA5	2
8	readsPlate2/Chl2D8_L001-ds.4a95d2d526d24e4da401cc68ccc7a04f	D	Chl	2	DOX_2	GGTGACGGCGTC	3975	257249	qnrS1	2
9	readsPlate2/Chl2D9_L001-ds.e5c66d8097694be3a123a1ebe8d4c54c	D	Chl	2	DOX_2	GGTGACGGCGTC	632	35057	dfrA12	2
10	readsPlate2/Chl5D10_L001-ds.0db590342c064451a5ef9a66b2d72978	D	Chl	5	DOX_2	GGTGACGGCGTC	43914	86336	tetC	2
11	readsPlate2/Chl5D11_L001-ds.33faaf1a093d4b61b35caedad73353b1	D	Chl	5	DOX_2	GGTGACGGCGTC	9699	18265	msrD	2
12	readsPlate2/Chl5D12_L001-ds.e4c55ff8d7b24c3c82da86b517156b26	D	Chl	5	DOX_2	GGTGACGGCGTC	113	1271	NoARG	2
1	readsPlate2/Chl5D1_L001-ds.a925f99510f54006a491dcf30eaf9528	D	Chl	5	DOX_2	GGTGACGGCGTC	144458	248305	Tem-219	2
2	readsPlate2/Chl5D2_L001-ds.f4c91ecb0beb4778bcd2fbeaf26adf2f	D	Chl	5	DOX_2	GGTGACGGCGTC	1308	2853	Erm(42)	2
3	readsPlate2/Chl5D3_L001-ds.dee8ea14b90148b4b2ebd11527468b06	D	Chl	5	DOX_2	GGTGACGGCGTC	37874	47597	aadK	2
4	readsPlate2/Chl5D4_L001-ds.6fe3f5ee3d1f41a3a74eed55ede0a641	D	Chl	5	DOX_2	GGTGACGGCGTC	266	1225	rmtB	2
5	readsPlate2/Chl5D5_L001-ds.87a838b8f6b9466bbc6e1781a9230a2b	D	Chl	5	DOX_2	GGTGACGGCGTC	75122	120109	tetA	2
6	readsPlate2/Chl5D6_L001-ds.00f2d82062404f00be16bba9298a930d	D	Chl	5	DOX_2	GGTGACGGCGTC	2970	256358	floR	2
7	readsPlate2/Chl5D7_L001-ds.35205f72c20b41bda3d6e1e87a7febf3	D	Chl	5	DOX_2	GGTGACGGCGTC	16899	286431	cmlA5	2
8	readsPlate2/Chl5D8_L001-ds.9e1585c415774f4fbc09f9312ef44700	D	Chl	5	DOX_2	GGTGACGGCGTC	127600	240378	qnrS1	2
9	readsPlate2/Chl5D9_L001-ds.e7c3d6a72d714ad78eb957adc9c13f72	D	Chl	5	DOX_2	GGTGACGGCGTC	47371	91059	dfrA12	2
6	readsPlate2/Chl8D6_L001-ds.b575040a5f134929ac0ec1add09eb9a0	D	Chl	8	DOX_2	GGTGACGGCGTC	135422	341775	floR	2
10	readsPlate2/Chl2D10_L001-ds.3f05f4c993bc43d9b174cf6e2b19b7d4	D	Chl	2	TET	TGCAAATGGA	794	165174	tetC	2
11	readsPlate2/Chl2D11_L001-ds.c27ebf02e9b141bbbc9157ee14d65f4c	D	Chl	2	TET	TGCAAATGGA	1129	136275	msrD	2
12	readsPlate2/Chl2D12_L001-ds.2c6f48154c2a4adfa94a0fc803f62eff	D	Chl	2	TET	TGCAAATGGA	346	44251	NoARG	2
1	readsPlate2/Chl2D1_L001-ds.6ef8ce316c664de783cff848dcafd6e0	D	Chl	2	TET	TGCAAATGGA	2816	249754	Tem-219	2
2	readsPlate2/Chl2D2_L001-ds.990ed0ec2403471b980711fcf95f29fc	D	Chl	2	TET	TGCAAATGGA	120	16815	Erm(42)	2
3	readsPlate2/Chl2D3_L001-ds.1d5c1b2de4474cb6a55c9287440e9bf5	D	Chl	2	TET	TGCAAATGGA	527	141585	aadK	2
4	readsPlate2/Chl2D4_L001-ds.b6fc1ece60474f8eb942f0857d554f9d	D	Chl	2	TET	TGCAAATGGA	3395	113581	rmtB	2
5	readsPlate2/Chl2D5_L001-ds.0d7b22e59869467091b564acc062ef4d	D	Chl	2	TET	TGCAAATGGA	979	54096	tetA	2
6	readsPlate2/Chl2D6_L001-ds.91031a399cd4455882089dd3dbe0eb20	D	Chl	2	TET	TGCAAATGGA	572	290249	floR	2
7	readsPlate2/Chl2D7_L001-ds.737afd340ed4445fbc82af4a75d8a633	D	Chl	2	TET	TGCAAATGGA	1034	129955	cmlA5	2
8	readsPlate2/Chl2D8_L001-ds.4a95d2d526d24e4da401cc68ccc7a04f	D	Chl	2	TET	TGCAAATGGA	2423	257249	qnrS1	2
9	readsPlate2/Chl2D9_L001-ds.e5c66d8097694be3a123a1ebe8d4c54c	D	Chl	2	TET	TGCAAATGGA	109	35057	dfrA12	2
10	readsPlate2/Chl5D10_L001-ds.0db590342c064451a5ef9a66b2d72978	D	Chl	5	TET	TGCAAATGGA	411	86336	tetC	2
11	readsPlate2/Chl5D11_L001-ds.33faaf1a093d4b61b35caedad73353b1	D	Chl	5	TET	TGCAAATGGA	70	18265	msrD	2
12	readsPlate2/Chl5D12_L001-ds.e4c55ff8d7b24c3c82da86b517156b26	D	Chl	5	TET	TGCAAATGGA	0	1271	NoARG	2
1	readsPlate2/Chl5D1_L001-ds.a925f99510f54006a491dcf30eaf9528	D	Chl	5	TET	TGCAAATGGA	721	248305	Tem-219	2
2	readsPlate2/Chl5D2_L001-ds.f4c91ecb0beb4778bcd2fbeaf26adf2f	D	Chl	5	TET	TGCAAATGGA	11	2853	Erm(42)	2
3	readsPlate2/Chl5D3_L001-ds.dee8ea14b90148b4b2ebd11527468b06	D	Chl	5	TET	TGCAAATGGA	154	47597	aadK	2
4	readsPlate2/Chl5D4_L001-ds.6fe3f5ee3d1f41a3a74eed55ede0a641	D	Chl	5	TET	TGCAAATGGA	2	1225	rmtB	2
5	readsPlate2/Chl5D5_L001-ds.87a838b8f6b9466bbc6e1781a9230a2b	D	Chl	5	TET	TGCAAATGGA	928	120109	tetA	2
6	readsPlate2/Chl5D6_L001-ds.00f2d82062404f00be16bba9298a930d	D	Chl	5	TET	TGCAAATGGA	124	256358	floR	2
7	readsPlate2/Chl5D7_L001-ds.35205f72c20b41bda3d6e1e87a7febf3	D	Chl	5	TET	TGCAAATGGA	2353	286431	cmlA5	2
8	readsPlate2/Chl5D8_L001-ds.9e1585c415774f4fbc09f9312ef44700	D	Chl	5	TET	TGCAAATGGA	2026	240378	qnrS1	2
9	readsPlate2/Chl5D9_L001-ds.e7c3d6a72d714ad78eb957adc9c13f72	D	Chl	5	TET	TGCAAATGGA	507	91059	dfrA12	2
6	readsPlate2/Chl8D6_L001-ds.b575040a5f134929ac0ec1add09eb9a0	D	Chl	8	TET	TGCAAATGGA	877	341775	floR	2
10	readsPlate2/Chl2D10_L001-ds.3f05f4c993bc43d9b174cf6e2b19b7d4	D	Chl	2	AZMCHL	GCGTAGCAGAGT	103	165174	tetC	2
11	readsPlate2/Chl2D11_L001-ds.c27ebf02e9b141bbbc9157ee14d65f4c	D	Chl	2	AZMCHL	GCGTAGCAGAGT	166	136275	msrD	2
12	readsPlate2/Chl2D12_L001-ds.2c6f48154c2a4adfa94a0fc803f62eff	D	Chl	2	AZMCHL	GCGTAGCAGAGT	106	44251	NoARG	2
1	readsPlate2/Chl2D1_L001-ds.6ef8ce316c664de783cff848dcafd6e0	D	Chl	2	AZMCHL	GCGTAGCAGAGT	171	249754	Tem-219	2
2	readsPlate2/Chl2D2_L001-ds.990ed0ec2403471b980711fcf95f29fc	D	Chl	2	AZMCHL	GCGTAGCAGAGT	24	16815	Erm(42)	2
3	readsPlate2/Chl2D3_L001-ds.1d5c1b2de4474cb6a55c9287440e9bf5	D	Chl	2	AZMCHL	GCGTAGCAGAGT	3	141585	aadK	2
4	readsPlate2/Chl2D4_L001-ds.b6fc1ece60474f8eb942f0857d554f9d	D	Chl	2	AZMCHL	GCGTAGCAGAGT	108	113581	rmtB	2
5	readsPlate2/Chl2D5_L001-ds.0d7b22e59869467091b564acc062ef4d	D	Chl	2	AZMCHL	GCGTAGCAGAGT	46	54096	tetA	2
6	readsPlate2/Chl2D6_L001-ds.91031a399cd4455882089dd3dbe0eb20	D	Chl	2	AZMCHL	GCGTAGCAGAGT	17	290249	floR	2
7	readsPlate2/Chl2D7_L001-ds.737afd340ed4445fbc82af4a75d8a633	D	Chl	2	AZMCHL	GCGTAGCAGAGT	98	129955	cmlA5	2
8	readsPlate2/Chl2D8_L001-ds.4a95d2d526d24e4da401cc68ccc7a04f	D	Chl	2	AZMCHL	GCGTAGCAGAGT	190	257249	qnrS1	2
9	readsPlate2/Chl2D9_L001-ds.e5c66d8097694be3a123a1ebe8d4c54c	D	Chl	2	AZMCHL	GCGTAGCAGAGT	19	35057	dfrA12	2
10	readsPlate2/Chl5D10_L001-ds.0db590342c064451a5ef9a66b2d72978	D	Chl	5	AZMCHL	GCGTAGCAGAGT	3300	86336	tetC	2
11	readsPlate2/Chl5D11_L001-ds.33faaf1a093d4b61b35caedad73353b1	D	Chl	5	AZMCHL	GCGTAGCAGAGT	1406	18265	msrD	2
12	readsPlate2/Chl5D12_L001-ds.e4c55ff8d7b24c3c82da86b517156b26	D	Chl	5	AZMCHL	GCGTAGCAGAGT	12	1271	NoARG	2
1	readsPlate2/Chl5D1_L001-ds.a925f99510f54006a491dcf30eaf9528	D	Chl	5	AZMCHL	GCGTAGCAGAGT	12815	248305	Tem-219	2
2	readsPlate2/Chl5D2_L001-ds.f4c91ecb0beb4778bcd2fbeaf26adf2f	D	Chl	5	AZMCHL	GCGTAGCAGAGT	157	2853	Erm(42)	2
3	readsPlate2/Chl5D3_L001-ds.dee8ea14b90148b4b2ebd11527468b06	D	Chl	5	AZMCHL	GCGTAGCAGAGT	641	47597	aadK	2
4	readsPlate2/Chl5D4_L001-ds.6fe3f5ee3d1f41a3a74eed55ede0a641	D	Chl	5	AZMCHL	GCGTAGCAGAGT	21	1225	rmtB	2
5	readsPlate2/Chl5D5_L001-ds.87a838b8f6b9466bbc6e1781a9230a2b	D	Chl	5	AZMCHL	GCGTAGCAGAGT	4040	120109	tetA	2
6	readsPlate2/Chl5D6_L001-ds.00f2d82062404f00be16bba9298a930d	D	Chl	5	AZMCHL	GCGTAGCAGAGT	38	256358	floR	2
7	readsPlate2/Chl5D7_L001-ds.35205f72c20b41bda3d6e1e87a7febf3	D	Chl	5	AZMCHL	GCGTAGCAGAGT	623	286431	cmlA5	2
8	readsPlate2/Chl5D8_L001-ds.9e1585c415774f4fbc09f9312ef44700	D	Chl	5	AZMCHL	GCGTAGCAGAGT	13545	240378	qnrS1	2
9	readsPlate2/Chl5D9_L001-ds.e7c3d6a72d714ad78eb957adc9c13f72	D	Chl	5	AZMCHL	GCGTAGCAGAGT	2194	91059	dfrA12	2
6	readsPlate2/Chl8D6_L001-ds.b575040a5f134929ac0ec1add09eb9a0	D	Chl	8	AZMCHL	GCGTAGCAGAGT	89	341775	floR	2
10	readsPlate2/Chl2D10_L001-ds.3f05f4c993bc43d9b174cf6e2b19b7d4	D	Chl	2	LB	TGGTATGATTTG	41355	165174	tetC	2
11	readsPlate2/Chl2D11_L001-ds.c27ebf02e9b141bbbc9157ee14d65f4c	D	Chl	2	LB	TGGTATGATTTG	36507	136275	msrD	2
12	readsPlate2/Chl2D12_L001-ds.2c6f48154c2a4adfa94a0fc803f62eff	D	Chl	2	LB	TGGTATGATTTG	8600	44251	NoARG	2
1	readsPlate2/Chl2D1_L001-ds.6ef8ce316c664de783cff848dcafd6e0	D	Chl	2	LB	TGGTATGATTTG	38694	249754	Tem-219	2
2	readsPlate2/Chl2D2_L001-ds.990ed0ec2403471b980711fcf95f29fc	D	Chl	2	LB	TGGTATGATTTG	3498	16815	Erm(42)	2
3	readsPlate2/Chl2D3_L001-ds.1d5c1b2de4474cb6a55c9287440e9bf5	D	Chl	2	LB	TGGTATGATTTG	31786	141585	aadK	2
4	readsPlate2/Chl2D4_L001-ds.b6fc1ece60474f8eb942f0857d554f9d	D	Chl	2	LB	TGGTATGATTTG	26703	113581	rmtB	2
5	readsPlate2/Chl2D5_L001-ds.0d7b22e59869467091b564acc062ef4d	D	Chl	2	LB	TGGTATGATTTG	12859	54096	tetA	2
6	readsPlate2/Chl2D6_L001-ds.91031a399cd4455882089dd3dbe0eb20	D	Chl	2	LB	TGGTATGATTTG	100473	290249	floR	2
7	readsPlate2/Chl2D7_L001-ds.737afd340ed4445fbc82af4a75d8a633	D	Chl	2	LB	TGGTATGATTTG	46661	129955	cmlA5	2
8	readsPlate2/Chl2D8_L001-ds.4a95d2d526d24e4da401cc68ccc7a04f	D	Chl	2	LB	TGGTATGATTTG	69039	257249	qnrS1	2
9	readsPlate2/Chl2D9_L001-ds.e5c66d8097694be3a123a1ebe8d4c54c	D	Chl	2	LB	TGGTATGATTTG	9890	35057	dfrA12	2
10	readsPlate2/Chl5D10_L001-ds.0db590342c064451a5ef9a66b2d72978	D	Chl	5	LB	TGGTATGATTTG	229	86336	tetC	2
11	readsPlate2/Chl5D11_L001-ds.33faaf1a093d4b61b35caedad73353b1	D	Chl	5	LB	TGGTATGATTTG	87	18265	msrD	2
12	readsPlate2/Chl5D12_L001-ds.e4c55ff8d7b24c3c82da86b517156b26	D	Chl	5	LB	TGGTATGATTTG	113	1271	NoARG	2
1	readsPlate2/Chl5D1_L001-ds.a925f99510f54006a491dcf30eaf9528	D	Chl	5	LB	TGGTATGATTTG	809	248305	Tem-219	2
2	readsPlate2/Chl5D2_L001-ds.f4c91ecb0beb4778bcd2fbeaf26adf2f	D	Chl	5	LB	TGGTATGATTTG	26	2853	Erm(42)	2
3	readsPlate2/Chl5D3_L001-ds.dee8ea14b90148b4b2ebd11527468b06	D	Chl	5	LB	TGGTATGATTTG	278	47597	aadK	2
4	readsPlate2/Chl5D4_L001-ds.6fe3f5ee3d1f41a3a74eed55ede0a641	D	Chl	5	LB	TGGTATGATTTG	94	1225	rmtB	2
5	readsPlate2/Chl5D5_L001-ds.87a838b8f6b9466bbc6e1781a9230a2b	D	Chl	5	LB	TGGTATGATTTG	692	120109	tetA	2
6	readsPlate2/Chl5D6_L001-ds.00f2d82062404f00be16bba9298a930d	D	Chl	5	LB	TGGTATGATTTG	91943	256358	floR	2
7	readsPlate2/Chl5D7_L001-ds.35205f72c20b41bda3d6e1e87a7febf3	D	Chl	5	LB	TGGTATGATTTG	101943	286431	cmlA5	2
8	readsPlate2/Chl5D8_L001-ds.9e1585c415774f4fbc09f9312ef44700	D	Chl	5	LB	TGGTATGATTTG	449	240378	qnrS1	2
9	readsPlate2/Chl5D9_L001-ds.e7c3d6a72d714ad78eb957adc9c13f72	D	Chl	5	LB	TGGTATGATTTG	234	91059	dfrA12	2
6	readsPlate2/Chl8D6_L001-ds.b575040a5f134929ac0ec1add09eb9a0	D	Chl	8	LB	TGGTATGATTTG	33825	341775	floR	2
1	readsPlate2/Chl2H1_L001-ds.8548c668d5304cd39e6a1a0827d7a86a	H	Chl	2	CST	GGTTACCACAGG	1593	307993	NoVec	2
2	readsPlate2/Chl2H2_L001-ds.c381f65d3240476488f79115ca9cbc69	H	Chl	2	CST	GGTTACCACAGG	310	48137	NoVec	2
1	readsPlate2/Chl5H1_L001-ds.b45b4f68d8434b149c10262d0c26871f	H	Chl	5	CST	GGTTACCACAGG	38	28680	NoVec	2
2	readsPlate2/Chl5H2_L001-ds.2aeba8b17be9487a88511ecaa7e218d9	H	Chl	5	CST	GGTTACCACAGG	222	144813	NoVec	2
1	readsPlate2/Chl2H1_L001-ds.8548c668d5304cd39e6a1a0827d7a86a	H	Chl	2	FEP	ACAGGTTAATTT	2734	307993	NoVec	2
2	readsPlate2/Chl2H2_L001-ds.c381f65d3240476488f79115ca9cbc69	H	Chl	2	FEP	ACAGGTTAATTT	440	48137	NoVec	2
1	readsPlate2/Chl5H1_L001-ds.b45b4f68d8434b149c10262d0c26871f	H	Chl	5	FEP	ACAGGTTAATTT	29	28680	NoVec	2
2	readsPlate2/Chl5H2_L001-ds.2aeba8b17be9487a88511ecaa7e218d9	H	Chl	5	FEP	ACAGGTTAATTT	240	144813	NoVec	2
1	readsPlate2/Chl2H1_L001-ds.8548c668d5304cd39e6a1a0827d7a86a	H	Chl	2	GEN	CTTGGCTGTTAA	347	307993	NoVec	2
2	readsPlate2/Chl2H2_L001-ds.c381f65d3240476488f79115ca9cbc69	H	Chl	2	GEN	CTTGGCTGTTAA	52	48137	NoVec	2
1	readsPlate2/Chl5H1_L001-ds.b45b4f68d8434b149c10262d0c26871f	H	Chl	5	GEN	CTTGGCTGTTAA	2	28680	NoVec	2
2	readsPlate2/Chl5H2_L001-ds.2aeba8b17be9487a88511ecaa7e218d9	H	Chl	5	GEN	CTTGGCTGTTAA	95	144813	NoVec	2
1	readsPlate2/Chl2H1_L001-ds.8548c668d5304cd39e6a1a0827d7a86a	H	Chl	2	AMK	GATGATGTCATA	420	307993	NoVec	2
2	readsPlate2/Chl2H2_L001-ds.c381f65d3240476488f79115ca9cbc69	H	Chl	2	AMK	GATGATGTCATA	89	48137	NoVec	2
1	readsPlate2/Chl5H1_L001-ds.b45b4f68d8434b149c10262d0c26871f	H	Chl	5	AMK	GATGATGTCATA	44	28680	NoVec	2
2	readsPlate2/Chl5H2_L001-ds.2aeba8b17be9487a88511ecaa7e218d9	H	Chl	5	AMK	GATGATGTCATA	97	144813	NoVec	2
1	readsPlate2/Chl2H1_L001-ds.8548c668d5304cd39e6a1a0827d7a86a	H	Chl	2	AZM	CATAAGCTTGTT	2395	307993	NoVec	2
2	readsPlate2/Chl2H2_L001-ds.c381f65d3240476488f79115ca9cbc69	H	Chl	2	AZM	CATAAGCTTGTT	580	48137	NoVec	2
1	readsPlate2/Chl5H1_L001-ds.b45b4f68d8434b149c10262d0c26871f	H	Chl	5	AZM	CATAAGCTTGTT	118	28680	NoVec	2
2	readsPlate2/Chl5H2_L001-ds.2aeba8b17be9487a88511ecaa7e218d9	H	Chl	5	AZM	CATAAGCTTGTT	1518	144813	NoVec	2
1	readsPlate2/Chl2H1_L001-ds.8548c668d5304cd39e6a1a0827d7a86a	H	Chl	2	CIP	TGGTAAACTTAA	97241	307993	NoVec	2
2	readsPlate2/Chl2H2_L001-ds.c381f65d3240476488f79115ca9cbc69	H	Chl	2	CIP	TGGTAAACTTAA	10659	48137	NoVec	2
1	readsPlate2/Chl5H1_L001-ds.b45b4f68d8434b149c10262d0c26871f	H	Chl	5	CIP	TGGTAAACTTAA	136	28680	NoVec	2
2	readsPlate2/Chl5H2_L001-ds.2aeba8b17be9487a88511ecaa7e218d9	H	Chl	5	CIP	TGGTAAACTTAA	546	144813	NoVec	2
1	readsPlate2/Chl2H1_L001-ds.8548c668d5304cd39e6a1a0827d7a86a	H	Chl	2	TMP	ATAGATTTGAGC	25404	307993	NoVec	2
2	readsPlate2/Chl2H2_L001-ds.c381f65d3240476488f79115ca9cbc69	H	Chl	2	TMP	ATAGATTTGAGC	3506	48137	NoVec	2
1	readsPlate2/Chl5H1_L001-ds.b45b4f68d8434b149c10262d0c26871f	H	Chl	5	TMP	ATAGATTTGAGC	29	28680	NoVec	2
2	readsPlate2/Chl5H2_L001-ds.2aeba8b17be9487a88511ecaa7e218d9	H	Chl	5	TMP	ATAGATTTGAGC	226	144813	NoVec	2
1	readsPlate2/Chl2H1_L001-ds.8548c668d5304cd39e6a1a0827d7a86a	H	Chl	2	DOX_6	CTTGTTCATGAT	48996	307993	NoVec	2
2	readsPlate2/Chl2H2_L001-ds.c381f65d3240476488f79115ca9cbc69	H	Chl	2	DOX_6	CTTGTTCATGAT	10663	48137	NoVec	2
1	readsPlate2/Chl5H1_L001-ds.b45b4f68d8434b149c10262d0c26871f	H	Chl	5	DOX_6	CTTGTTCATGAT	7321	28680	NoVec	2
2	readsPlate2/Chl5H2_L001-ds.2aeba8b17be9487a88511ecaa7e218d9	H	Chl	5	DOX_6	CTTGTTCATGAT	34283	144813	NoVec	2
1	readsPlate2/Chl2H1_L001-ds.8548c668d5304cd39e6a1a0827d7a86a	H	Chl	2	DOX_2	GGTGACGGCGTC	21400	307993	NoVec	2
2	readsPlate2/Chl2H2_L001-ds.c381f65d3240476488f79115ca9cbc69	H	Chl	2	DOX_2	GGTGACGGCGTC	6743	48137	NoVec	2
1	readsPlate2/Chl5H1_L001-ds.b45b4f68d8434b149c10262d0c26871f	H	Chl	5	DOX_2	GGTGACGGCGTC	16735	28680	NoVec	2
2	readsPlate2/Chl5H2_L001-ds.2aeba8b17be9487a88511ecaa7e218d9	H	Chl	5	DOX_2	GGTGACGGCGTC	84754	144813	NoVec	2
1	readsPlate2/Chl2H1_L001-ds.8548c668d5304cd39e6a1a0827d7a86a	H	Chl	2	TET	TGCAAATGGA	1128	307993	NoVec	2
2	readsPlate2/Chl2H2_L001-ds.c381f65d3240476488f79115ca9cbc69	H	Chl	2	TET	TGCAAATGGA	347	48137	NoVec	2
1	readsPlate2/Chl5H1_L001-ds.b45b4f68d8434b149c10262d0c26871f	H	Chl	5	TET	TGCAAATGGA	59	28680	NoVec	2
2	readsPlate2/Chl5H2_L001-ds.2aeba8b17be9487a88511ecaa7e218d9	H	Chl	5	TET	TGCAAATGGA	647	144813	NoVec	2
1	readsPlate2/Chl2H1_L001-ds.8548c668d5304cd39e6a1a0827d7a86a	H	Chl	2	AZMCHL	GCGTAGCAGAGT	147	307993	NoVec	2
2	readsPlate2/Chl2H2_L001-ds.c381f65d3240476488f79115ca9cbc69	H	Chl	2	AZMCHL	GCGTAGCAGAGT	47	48137	NoVec	2
1	readsPlate2/Chl5H1_L001-ds.b45b4f68d8434b149c10262d0c26871f	H	Chl	5	AZMCHL	GCGTAGCAGAGT	1323	28680	NoVec	2
2	readsPlate2/Chl5H2_L001-ds.2aeba8b17be9487a88511ecaa7e218d9	H	Chl	5	AZMCHL	GCGTAGCAGAGT	6655	144813	NoVec	2
1	readsPlate2/Chl2H1_L001-ds.8548c668d5304cd39e6a1a0827d7a86a	H	Chl	2	LB	TGGTATGATTTG	81354	307993	NoVec	2
2	readsPlate2/Chl2H2_L001-ds.c381f65d3240476488f79115ca9cbc69	H	Chl	2	LB	TGGTATGATTTG	7302	48137	NoVec	2
1	readsPlate2/Chl5H1_L001-ds.b45b4f68d8434b149c10262d0c26871f	H	Chl	5	LB	TGGTATGATTTG	58	28680	NoVec	2
2	readsPlate2/Chl5H2_L001-ds.2aeba8b17be9487a88511ecaa7e218d9	H	Chl	5	LB	TGGTATGATTTG	389	144813	NoVec	2
8	readsPlate2/Cip9A8_L001-ds.056b2625216449ffa79e8afc06e05df8	A	Cip	9	CST	GGTTACCACAGG	48	286355	qnrS1	2
8	readsPlate2/Cip9A8_L001-ds.056b2625216449ffa79e8afc06e05df8	A	Cip	9	FEP	ACAGGTTAATTT	11	286355	qnrS1	2
8	readsPlate2/Cip9A8_L001-ds.056b2625216449ffa79e8afc06e05df8	A	Cip	9	GEN	CTTGGCTGTTAA	4	286355	qnrS1	2
8	readsPlate2/Cip9A8_L001-ds.056b2625216449ffa79e8afc06e05df8	A	Cip	9	AMK	GATGATGTCATA	43	286355	qnrS1	2
8	readsPlate2/Cip9A8_L001-ds.056b2625216449ffa79e8afc06e05df8	A	Cip	9	AZM	CATAAGCTTGTT	4	286355	qnrS1	2
8	readsPlate2/Cip9A8_L001-ds.056b2625216449ffa79e8afc06e05df8	A	Cip	9	CIP	TGGTAAACTTAA	271817	286355	qnrS1	2
8	readsPlate2/Cip9A8_L001-ds.056b2625216449ffa79e8afc06e05df8	A	Cip	9	TMP	ATAGATTTGAGC	44	286355	qnrS1	2
8	readsPlate2/Cip9A8_L001-ds.056b2625216449ffa79e8afc06e05df8	A	Cip	9	DOX_6	CTTGTTCATGAT	130	286355	qnrS1	2
8	readsPlate2/Cip9A8_L001-ds.056b2625216449ffa79e8afc06e05df8	A	Cip	9	DOX_2	GGTGACGGCGTC	106	286355	qnrS1	2
8	readsPlate2/Cip9A8_L001-ds.056b2625216449ffa79e8afc06e05df8	A	Cip	9	TET	TGCAAATGGA	4	286355	qnrS1	2
8	readsPlate2/Cip9A8_L001-ds.056b2625216449ffa79e8afc06e05df8	A	Cip	9	AZMCHL	GCGTAGCAGAGT	19	286355	qnrS1	2
8	readsPlate2/Cip9A8_L001-ds.056b2625216449ffa79e8afc06e05df8	A	Cip	9	LB	TGGTATGATTTG	166	286355	qnrS1	2
8	readsPlate2/Cip9D8_L001-ds.86fed958496d4aec938f4ac8d7475e24	D	Cip	9	CST	GGTTACCACAGG	127	362231	qnrS1	2
8	readsPlate2/Cip9D8_L001-ds.86fed958496d4aec938f4ac8d7475e24	D	Cip	9	FEP	ACAGGTTAATTT	10	362231	qnrS1	2
8	readsPlate2/Cip9D8_L001-ds.86fed958496d4aec938f4ac8d7475e24	D	Cip	9	GEN	CTTGGCTGTTAA	36	362231	qnrS1	2
8	readsPlate2/Cip9D8_L001-ds.86fed958496d4aec938f4ac8d7475e24	D	Cip	9	AMK	GATGATGTCATA	107	362231	qnrS1	2
8	readsPlate2/Cip9D8_L001-ds.86fed958496d4aec938f4ac8d7475e24	D	Cip	9	AZM	CATAAGCTTGTT	24	362231	qnrS1	2
8	readsPlate2/Cip9D8_L001-ds.86fed958496d4aec938f4ac8d7475e24	D	Cip	9	CIP	TGGTAAACTTAA	330634	362231	qnrS1	2
8	readsPlate2/Cip9D8_L001-ds.86fed958496d4aec938f4ac8d7475e24	D	Cip	9	TMP	ATAGATTTGAGC	141	362231	qnrS1	2
8	readsPlate2/Cip9D8_L001-ds.86fed958496d4aec938f4ac8d7475e24	D	Cip	9	DOX_6	CTTGTTCATGAT	224	362231	qnrS1	2
8	readsPlate2/Cip9D8_L001-ds.86fed958496d4aec938f4ac8d7475e24	D	Cip	9	DOX_2	GGTGACGGCGTC	203	362231	qnrS1	2
8	readsPlate2/Cip9D8_L001-ds.86fed958496d4aec938f4ac8d7475e24	D	Cip	9	TET	TGCAAATGGA	29	362231	qnrS1	2
8	readsPlate2/Cip9D8_L001-ds.86fed958496d4aec938f4ac8d7475e24	D	Cip	9	AZMCHL	GCGTAGCAGAGT	30	362231	qnrS1	2
8	readsPlate2/Cip9D8_L001-ds.86fed958496d4aec938f4ac8d7475e24	D	Cip	9	LB	TGGTATGATTTG	468	362231	qnrS1	2
7	readsPlate2/Cst7B7_L001-ds.43b9faa0883941c8ab9ebe36a960102e	B	Cst	7	CST	GGTTACCACAGG	77475	88057	cmlA5	2
7	readsPlate2/Cst7B7_L001-ds.43b9faa0883941c8ab9ebe36a960102e	B	Cst	7	FEP	ACAGGTTAATTT	14	88057	cmlA5	2
7	readsPlate2/Cst7B7_L001-ds.43b9faa0883941c8ab9ebe36a960102e	B	Cst	7	GEN	CTTGGCTGTTAA	0	88057	cmlA5	2
7	readsPlate2/Cst7B7_L001-ds.43b9faa0883941c8ab9ebe36a960102e	B	Cst	7	AMK	GATGATGTCATA	62	88057	cmlA5	2
7	readsPlate2/Cst7B7_L001-ds.43b9faa0883941c8ab9ebe36a960102e	B	Cst	7	AZM	CATAAGCTTGTT	10	88057	cmlA5	2
7	readsPlate2/Cst7B7_L001-ds.43b9faa0883941c8ab9ebe36a960102e	B	Cst	7	CIP	TGGTAAACTTAA	701	88057	cmlA5	2
7	readsPlate2/Cst7B7_L001-ds.43b9faa0883941c8ab9ebe36a960102e	B	Cst	7	TMP	ATAGATTTGAGC	74	88057	cmlA5	2
7	readsPlate2/Cst7B7_L001-ds.43b9faa0883941c8ab9ebe36a960102e	B	Cst	7	DOX_6	CTTGTTCATGAT	115	88057	cmlA5	2
7	readsPlate2/Cst7B7_L001-ds.43b9faa0883941c8ab9ebe36a960102e	B	Cst	7	DOX_2	GGTGACGGCGTC	77	88057	cmlA5	2
7	readsPlate2/Cst7B7_L001-ds.43b9faa0883941c8ab9ebe36a960102e	B	Cst	7	TET	TGCAAATGGA	3	88057	cmlA5	2
7	readsPlate2/Cst7B7_L001-ds.43b9faa0883941c8ab9ebe36a960102e	B	Cst	7	AZMCHL	GCGTAGCAGAGT	7	88057	cmlA5	2
7	readsPlate2/Cst7B7_L001-ds.43b9faa0883941c8ab9ebe36a960102e	B	Cst	7	LB	TGGTATGATTTG	284	88057	cmlA5	2
7	readsPlate2/Cst7C7_L001-ds.c6e0bf1e0c6a4396adf32562b11c523a	C	Cst	7	CST	GGTTACCACAGG	264743	298643	cmlA5	2
7	readsPlate2/Cst7C7_L001-ds.c6e0bf1e0c6a4396adf32562b11c523a	C	Cst	7	FEP	ACAGGTTAATTT	10	298643	cmlA5	2
7	readsPlate2/Cst7C7_L001-ds.c6e0bf1e0c6a4396adf32562b11c523a	C	Cst	7	GEN	CTTGGCTGTTAA	4	298643	cmlA5	2
7	readsPlate2/Cst7C7_L001-ds.c6e0bf1e0c6a4396adf32562b11c523a	C	Cst	7	AMK	GATGATGTCATA	95	298643	cmlA5	2
7	readsPlate2/Cst7C7_L001-ds.c6e0bf1e0c6a4396adf32562b11c523a	C	Cst	7	AZM	CATAAGCTTGTT	28	298643	cmlA5	2
7	readsPlate2/Cst7C7_L001-ds.c6e0bf1e0c6a4396adf32562b11c523a	C	Cst	7	CIP	TGGTAAACTTAA	935	298643	cmlA5	2
7	readsPlate2/Cst7C7_L001-ds.c6e0bf1e0c6a4396adf32562b11c523a	C	Cst	7	TMP	ATAGATTTGAGC	140	298643	cmlA5	2
7	readsPlate2/Cst7C7_L001-ds.c6e0bf1e0c6a4396adf32562b11c523a	C	Cst	7	DOX_6	CTTGTTCATGAT	150	298643	cmlA5	2
7	readsPlate2/Cst7C7_L001-ds.c6e0bf1e0c6a4396adf32562b11c523a	C	Cst	7	DOX_2	GGTGACGGCGTC	134	298643	cmlA5	2
7	readsPlate2/Cst7C7_L001-ds.c6e0bf1e0c6a4396adf32562b11c523a	C	Cst	7	TET	TGCAAATGGA	6	298643	cmlA5	2
7	readsPlate2/Cst7C7_L001-ds.c6e0bf1e0c6a4396adf32562b11c523a	C	Cst	7	AZMCHL	GCGTAGCAGAGT	7	298643	cmlA5	2
7	readsPlate2/Cst7C7_L001-ds.c6e0bf1e0c6a4396adf32562b11c523a	C	Cst	7	LB	TGGTATGATTTG	455	298643	cmlA5	2
1	readsPlate2/Cst7H1_L001-ds.55506b8786bd4cb6a1a1fdd26e197fd4	H	Cst	7	CST	GGTTACCACAGG	219440	242890	Tem-219	2
2	readsPlate2/Cst7H2_L001-ds.a445b7c3dcf7443483e8d0e1121426ca	H	Cst	7	CST	GGTTACCACAGG	95643	109916	Erm(42)	2
1	readsPlate2/Cst7H1_L001-ds.55506b8786bd4cb6a1a1fdd26e197fd4	H	Cst	7	FEP	ACAGGTTAATTT	16	242890	Tem-219	2
2	readsPlate2/Cst7H2_L001-ds.a445b7c3dcf7443483e8d0e1121426ca	H	Cst	7	FEP	ACAGGTTAATTT	7	109916	Erm(42)	2
1	readsPlate2/Cst7H1_L001-ds.55506b8786bd4cb6a1a1fdd26e197fd4	H	Cst	7	GEN	CTTGGCTGTTAA	1	242890	Tem-219	2
2	readsPlate2/Cst7H2_L001-ds.a445b7c3dcf7443483e8d0e1121426ca	H	Cst	7	GEN	CTTGGCTGTTAA	3	109916	Erm(42)	2
1	readsPlate2/Cst7H1_L001-ds.55506b8786bd4cb6a1a1fdd26e197fd4	H	Cst	7	AMK	GATGATGTCATA	83	242890	Tem-219	2
2	readsPlate2/Cst7H2_L001-ds.a445b7c3dcf7443483e8d0e1121426ca	H	Cst	7	AMK	GATGATGTCATA	44	109916	Erm(42)	2
1	readsPlate2/Cst7H1_L001-ds.55506b8786bd4cb6a1a1fdd26e197fd4	H	Cst	7	AZM	CATAAGCTTGTT	1	242890	Tem-219	2
2	readsPlate2/Cst7H2_L001-ds.a445b7c3dcf7443483e8d0e1121426ca	H	Cst	7	AZM	CATAAGCTTGTT	13	109916	Erm(42)	2
1	readsPlate2/Cst7H1_L001-ds.55506b8786bd4cb6a1a1fdd26e197fd4	H	Cst	7	CIP	TGGTAAACTTAA	585	242890	Tem-219	2
2	readsPlate2/Cst7H2_L001-ds.a445b7c3dcf7443483e8d0e1121426ca	H	Cst	7	CIP	TGGTAAACTTAA	486	109916	Erm(42)	2
1	readsPlate2/Cst7H1_L001-ds.55506b8786bd4cb6a1a1fdd26e197fd4	H	Cst	7	TMP	ATAGATTTGAGC	53	242890	Tem-219	2
2	readsPlate2/Cst7H2_L001-ds.a445b7c3dcf7443483e8d0e1121426ca	H	Cst	7	TMP	ATAGATTTGAGC	70	109916	Erm(42)	2
1	readsPlate2/Cst7H1_L001-ds.55506b8786bd4cb6a1a1fdd26e197fd4	H	Cst	7	DOX_6	CTTGTTCATGAT	143	242890	Tem-219	2
2	readsPlate2/Cst7H2_L001-ds.a445b7c3dcf7443483e8d0e1121426ca	H	Cst	7	DOX_6	CTTGTTCATGAT	132	109916	Erm(42)	2
1	readsPlate2/Cst7H1_L001-ds.55506b8786bd4cb6a1a1fdd26e197fd4	H	Cst	7	DOX_2	GGTGACGGCGTC	89	242890	Tem-219	2
2	readsPlate2/Cst7H2_L001-ds.a445b7c3dcf7443483e8d0e1121426ca	H	Cst	7	DOX_2	GGTGACGGCGTC	101	109916	Erm(42)	2
1	readsPlate2/Cst7H1_L001-ds.55506b8786bd4cb6a1a1fdd26e197fd4	H	Cst	7	TET	TGCAAATGGA	6	242890	Tem-219	2
2	readsPlate2/Cst7H2_L001-ds.a445b7c3dcf7443483e8d0e1121426ca	H	Cst	7	TET	TGCAAATGGA	8	109916	Erm(42)	2
1	readsPlate2/Cst7H1_L001-ds.55506b8786bd4cb6a1a1fdd26e197fd4	H	Cst	7	AZMCHL	GCGTAGCAGAGT	19	242890	Tem-219	2
2	readsPlate2/Cst7H2_L001-ds.a445b7c3dcf7443483e8d0e1121426ca	H	Cst	7	AZMCHL	GCGTAGCAGAGT	7	109916	Erm(42)	2
1	readsPlate2/Cst7H1_L001-ds.55506b8786bd4cb6a1a1fdd26e197fd4	H	Cst	7	LB	TGGTATGATTTG	229	242890	Tem-219	2
2	readsPlate2/Cst7H2_L001-ds.a445b7c3dcf7443483e8d0e1121426ca	H	Cst	7	LB	TGGTATGATTTG	344	109916	Erm(42)	2
1	readsPlate2/Fep10A1_L001-ds.50e5f960403441ed9c3962f665dda273	A	Fep	10	CST	GGTTACCACAGG	82	112707	Tem-219	2
5	readsPlate2/Fep4A5_L001-ds.4e06165cfd71489e8c54691c0ed35ed1	A	Fep	4	CST	GGTTACCACAGG	505	142865	tetA	2
1	readsPlate2/Fep10A1_L001-ds.50e5f960403441ed9c3962f665dda273	A	Fep	10	FEP	ACAGGTTAATTT	46730	112707	Tem-219	2
5	readsPlate2/Fep4A5_L001-ds.4e06165cfd71489e8c54691c0ed35ed1	A	Fep	4	FEP	ACAGGTTAATTT	866	142865	tetA	2
1	readsPlate2/Fep10A1_L001-ds.50e5f960403441ed9c3962f665dda273	A	Fep	10	GEN	CTTGGCTGTTAA	8	112707	Tem-219	2
5	readsPlate2/Fep4A5_L001-ds.4e06165cfd71489e8c54691c0ed35ed1	A	Fep	4	GEN	CTTGGCTGTTAA	370	142865	tetA	2
1	readsPlate2/Fep10A1_L001-ds.50e5f960403441ed9c3962f665dda273	A	Fep	10	AMK	GATGATGTCATA	74	112707	Tem-219	2
5	readsPlate2/Fep4A5_L001-ds.4e06165cfd71489e8c54691c0ed35ed1	A	Fep	4	AMK	GATGATGTCATA	1121	142865	tetA	2
1	readsPlate2/Fep10A1_L001-ds.50e5f960403441ed9c3962f665dda273	A	Fep	10	AZM	CATAAGCTTGTT	13	112707	Tem-219	2
5	readsPlate2/Fep4A5_L001-ds.4e06165cfd71489e8c54691c0ed35ed1	A	Fep	4	AZM	CATAAGCTTGTT	1070	142865	tetA	2
1	readsPlate2/Fep10A1_L001-ds.50e5f960403441ed9c3962f665dda273	A	Fep	10	CIP	TGGTAAACTTAA	339	112707	Tem-219	2
5	readsPlate2/Fep4A5_L001-ds.4e06165cfd71489e8c54691c0ed35ed1	A	Fep	4	CIP	TGGTAAACTTAA	1884	142865	tetA	2
1	readsPlate2/Fep10A1_L001-ds.50e5f960403441ed9c3962f665dda273	A	Fep	10	TMP	ATAGATTTGAGC	153	112707	Tem-219	2
5	readsPlate2/Fep4A5_L001-ds.4e06165cfd71489e8c54691c0ed35ed1	A	Fep	4	TMP	ATAGATTTGAGC	1252	142865	tetA	2
1	readsPlate2/Fep10A1_L001-ds.50e5f960403441ed9c3962f665dda273	A	Fep	10	DOX_6	CTTGTTCATGAT	89	112707	Tem-219	2
5	readsPlate2/Fep4A5_L001-ds.4e06165cfd71489e8c54691c0ed35ed1	A	Fep	4	DOX_6	CTTGTTCATGAT	108822	142865	tetA	2
1	readsPlate2/Fep10A1_L001-ds.50e5f960403441ed9c3962f665dda273	A	Fep	10	DOX_2	GGTGACGGCGTC	61	112707	Tem-219	2
5	readsPlate2/Fep4A5_L001-ds.4e06165cfd71489e8c54691c0ed35ed1	A	Fep	4	DOX_2	GGTGACGGCGTC	2785	142865	tetA	2
1	readsPlate2/Fep10A1_L001-ds.50e5f960403441ed9c3962f665dda273	A	Fep	10	TET	TGCAAATGGA	6	112707	Tem-219	2
5	readsPlate2/Fep4A5_L001-ds.4e06165cfd71489e8c54691c0ed35ed1	A	Fep	4	TET	TGCAAATGGA	8071	142865	tetA	2
1	readsPlate2/Fep10A1_L001-ds.50e5f960403441ed9c3962f665dda273	A	Fep	10	AZMCHL	GCGTAGCAGAGT	54014	112707	Tem-219	2
5	readsPlate2/Fep4A5_L001-ds.4e06165cfd71489e8c54691c0ed35ed1	A	Fep	4	AZMCHL	GCGTAGCAGAGT	69	142865	tetA	2
1	readsPlate2/Fep10A1_L001-ds.50e5f960403441ed9c3962f665dda273	A	Fep	10	LB	TGGTATGATTTG	192	112707	Tem-219	2
5	readsPlate2/Fep4A5_L001-ds.4e06165cfd71489e8c54691c0ed35ed1	A	Fep	4	LB	TGGTATGATTTG	2829	142865	tetA	2
1	readsPlate2/Fep10D1_L001-ds.a135bda393354ee1a986be6f01fff1e5	D	Fep	10	CST	GGTTACCACAGG	62	40335	Tem-219	2
5	readsPlate2/Fep4D5_L001-ds.f25d24eadf304ddeaaa8df6e8ffc5019	D	Fep	4	CST	GGTTACCACAGG	1162	207481	tetA	2
1	readsPlate2/Fep10D1_L001-ds.a135bda393354ee1a986be6f01fff1e5	D	Fep	10	FEP	ACAGGTTAATTT	17473	40335	Tem-219	2
5	readsPlate2/Fep4D5_L001-ds.f25d24eadf304ddeaaa8df6e8ffc5019	D	Fep	4	FEP	ACAGGTTAATTT	1233	207481	tetA	2
1	readsPlate2/Fep10D1_L001-ds.a135bda393354ee1a986be6f01fff1e5	D	Fep	10	GEN	CTTGGCTGTTAA	0	40335	Tem-219	2
5	readsPlate2/Fep4D5_L001-ds.f25d24eadf304ddeaaa8df6e8ffc5019	D	Fep	4	GEN	CTTGGCTGTTAA	265	207481	tetA	2
1	readsPlate2/Fep10D1_L001-ds.a135bda393354ee1a986be6f01fff1e5	D	Fep	10	AMK	GATGATGTCATA	38	40335	Tem-219	2
5	readsPlate2/Fep4D5_L001-ds.f25d24eadf304ddeaaa8df6e8ffc5019	D	Fep	4	AMK	GATGATGTCATA	3205	207481	tetA	2
1	readsPlate2/Fep10D1_L001-ds.a135bda393354ee1a986be6f01fff1e5	D	Fep	10	AZM	CATAAGCTTGTT	7	40335	Tem-219	2
5	readsPlate2/Fep4D5_L001-ds.f25d24eadf304ddeaaa8df6e8ffc5019	D	Fep	4	AZM	CATAAGCTTGTT	2542	207481	tetA	2
1	readsPlate2/Fep10D1_L001-ds.a135bda393354ee1a986be6f01fff1e5	D	Fep	10	CIP	TGGTAAACTTAA	197	40335	Tem-219	2
5	readsPlate2/Fep4D5_L001-ds.f25d24eadf304ddeaaa8df6e8ffc5019	D	Fep	4	CIP	TGGTAAACTTAA	8012	207481	tetA	2
1	readsPlate2/Fep10D1_L001-ds.a135bda393354ee1a986be6f01fff1e5	D	Fep	10	TMP	ATAGATTTGAGC	52	40335	Tem-219	2
5	readsPlate2/Fep4D5_L001-ds.f25d24eadf304ddeaaa8df6e8ffc5019	D	Fep	4	TMP	ATAGATTTGAGC	3979	207481	tetA	2
1	readsPlate2/Fep10D1_L001-ds.a135bda393354ee1a986be6f01fff1e5	D	Fep	10	DOX_6	CTTGTTCATGAT	117	40335	Tem-219	2
5	readsPlate2/Fep4D5_L001-ds.f25d24eadf304ddeaaa8df6e8ffc5019	D	Fep	4	DOX_6	CTTGTTCATGAT	133213	207481	tetA	2
1	readsPlate2/Fep10D1_L001-ds.a135bda393354ee1a986be6f01fff1e5	D	Fep	10	DOX_2	GGTGACGGCGTC	84	40335	Tem-219	2
5	readsPlate2/Fep4D5_L001-ds.f25d24eadf304ddeaaa8df6e8ffc5019	D	Fep	4	DOX_2	GGTGACGGCGTC	7062	207481	tetA	2
1	readsPlate2/Fep10D1_L001-ds.a135bda393354ee1a986be6f01fff1e5	D	Fep	10	TET	TGCAAATGGA	4	40335	Tem-219	2
5	readsPlate2/Fep4D5_L001-ds.f25d24eadf304ddeaaa8df6e8ffc5019	D	Fep	4	TET	TGCAAATGGA	9050	207481	tetA	2
1	readsPlate2/Fep10D1_L001-ds.a135bda393354ee1a986be6f01fff1e5	D	Fep	10	AZMCHL	GCGTAGCAGAGT	16825	40335	Tem-219	2
5	readsPlate2/Fep4D5_L001-ds.f25d24eadf304ddeaaa8df6e8ffc5019	D	Fep	4	AZMCHL	GCGTAGCAGAGT	94	207481	tetA	2
1	readsPlate2/Fep10D1_L001-ds.a135bda393354ee1a986be6f01fff1e5	D	Fep	10	LB	TGGTATGATTTG	119	40335	Tem-219	2
5	readsPlate2/Fep4D5_L001-ds.f25d24eadf304ddeaaa8df6e8ffc5019	D	Fep	4	LB	TGGTATGATTTG	14454	207481	tetA	2
1	readsPlate2/Fep4H1_L001-ds.22f7adb0cf5440c99055790669d39f90	H	Fep	4	CST	GGTTACCACAGG	3543	169380	Tem-219	2
2	readsPlate2/Fep4H2_L001-ds.b5c2a6f82a8f47d181b84cfa0646c931	H	Fep	4	CST	GGTTACCACAGG	2658	145381	Erm(42)	2
1	readsPlate2/Fep4H1_L001-ds.22f7adb0cf5440c99055790669d39f90	H	Fep	4	FEP	ACAGGTTAATTT	1110	169380	Tem-219	2
2	readsPlate2/Fep4H2_L001-ds.b5c2a6f82a8f47d181b84cfa0646c931	H	Fep	4	FEP	ACAGGTTAATTT	1299	145381	Erm(42)	2
1	readsPlate2/Fep4H1_L001-ds.22f7adb0cf5440c99055790669d39f90	H	Fep	4	GEN	CTTGGCTGTTAA	1846	169380	Tem-219	2
2	readsPlate2/Fep4H2_L001-ds.b5c2a6f82a8f47d181b84cfa0646c931	H	Fep	4	GEN	CTTGGCTGTTAA	2035	145381	Erm(42)	2
1	readsPlate2/Fep4H1_L001-ds.22f7adb0cf5440c99055790669d39f90	H	Fep	4	AMK	GATGATGTCATA	1328	169380	Tem-219	2
2	readsPlate2/Fep4H2_L001-ds.b5c2a6f82a8f47d181b84cfa0646c931	H	Fep	4	AMK	GATGATGTCATA	1252	145381	Erm(42)	2
1	readsPlate2/Fep4H1_L001-ds.22f7adb0cf5440c99055790669d39f90	H	Fep	4	AZM	CATAAGCTTGTT	1443	169380	Tem-219	2
2	readsPlate2/Fep4H2_L001-ds.b5c2a6f82a8f47d181b84cfa0646c931	H	Fep	4	AZM	CATAAGCTTGTT	1454	145381	Erm(42)	2
1	readsPlate2/Fep4H1_L001-ds.22f7adb0cf5440c99055790669d39f90	H	Fep	4	CIP	TGGTAAACTTAA	19253	169380	Tem-219	2
2	readsPlate2/Fep4H2_L001-ds.b5c2a6f82a8f47d181b84cfa0646c931	H	Fep	4	CIP	TGGTAAACTTAA	11003	145381	Erm(42)	2
1	readsPlate2/Fep4H1_L001-ds.22f7adb0cf5440c99055790669d39f90	H	Fep	4	TMP	ATAGATTTGAGC	5807	169380	Tem-219	2
2	readsPlate2/Fep4H2_L001-ds.b5c2a6f82a8f47d181b84cfa0646c931	H	Fep	4	TMP	ATAGATTTGAGC	4333	145381	Erm(42)	2
1	readsPlate2/Fep4H1_L001-ds.22f7adb0cf5440c99055790669d39f90	H	Fep	4	DOX_6	CTTGTTCATGAT	102106	169380	Tem-219	2
2	readsPlate2/Fep4H2_L001-ds.b5c2a6f82a8f47d181b84cfa0646c931	H	Fep	4	DOX_6	CTTGTTCATGAT	81181	145381	Erm(42)	2
1	readsPlate2/Fep4H1_L001-ds.22f7adb0cf5440c99055790669d39f90	H	Fep	4	DOX_2	GGTGACGGCGTC	5824	169380	Tem-219	2
2	readsPlate2/Fep4H2_L001-ds.b5c2a6f82a8f47d181b84cfa0646c931	H	Fep	4	DOX_2	GGTGACGGCGTC	8675	145381	Erm(42)	2
1	readsPlate2/Fep4H1_L001-ds.22f7adb0cf5440c99055790669d39f90	H	Fep	4	TET	TGCAAATGGA	2922	169380	Tem-219	2
2	readsPlate2/Fep4H2_L001-ds.b5c2a6f82a8f47d181b84cfa0646c931	H	Fep	4	TET	TGCAAATGGA	3166	145381	Erm(42)	2
1	readsPlate2/Fep4H1_L001-ds.22f7adb0cf5440c99055790669d39f90	H	Fep	4	AZMCHL	GCGTAGCAGAGT	85	169380	Tem-219	2
2	readsPlate2/Fep4H2_L001-ds.b5c2a6f82a8f47d181b84cfa0646c931	H	Fep	4	AZMCHL	GCGTAGCAGAGT	75	145381	Erm(42)	2
1	readsPlate2/Fep4H1_L001-ds.22f7adb0cf5440c99055790669d39f90	H	Fep	4	LB	TGGTATGATTTG	10501	169380	Tem-219	2
2	readsPlate2/Fep4H2_L001-ds.b5c2a6f82a8f47d181b84cfa0646c931	H	Fep	4	LB	TGGTATGATTTG	10412	145381	Erm(42)	2
10	readsPlate2/LBA10_L001-ds.dc31b5e69f0e463caac091a8f3348f25	A	LB	10	CST	GGTTACCACAGG	2367	170783	tetC	2
11	readsPlate2/LBA11_L001-ds.a260bce1eeeb4484b63f170d7aaf9bf4	A	LB	11	CST	GGTTACCACAGG	3177	193672	msrD	2
12	readsPlate2/LBA12_L001-ds.b968038280bc493480e91bf226c94462	A	LB	12	CST	GGTTACCACAGG	5627	237588	NoARG	2
1	readsPlate2/LBA1_L001-ds.85b2c71a01774ac39f11b18bf512ea3f	A	LB	1	CST	GGTTACCACAGG	15498	448474	Tem-219	2
2	readsPlate2/LBA2_L001-ds.a9b3d640830545bea7c4e396b6a46597	A	LB	2	CST	GGTTACCACAGG	61	2540	Erm(42)	2
3	readsPlate2/LBA3_L001-ds.8b82eed07176444f948713e86680e9d6	A	LB	3	CST	GGTTACCACAGG	4188	368335	aadK	2
4	readsPlate2/LBA4_L001-ds.911fd66482554a948fec9708cc14a3d4	A	LB	4	CST	GGTTACCACAGG	1122	42192	rmtB	2
5	readsPlate2/LBA5_L001-ds.34d21bc676904fbaac919dd990a3f51a	A	LB	5	CST	GGTTACCACAGG	8695	221274	tetA	2
6	readsPlate2/LBA6_L001-ds.62962fe9e61042c18b8e0931511502bd	A	LB	6	CST	GGTTACCACAGG	8395	264775	floR	2
7	readsPlate2/LBA7_L001-ds.05c0863db3bd42768fa129215abaf76c	A	LB	7	CST	GGTTACCACAGG	5638	181652	cmlA5	2
8	readsPlate2/LBA8_L001-ds.d5f660618acf4d8d9e4a9ff7ec1f4609	A	LB	8	CST	GGTTACCACAGG	468	34870	qnrS1	2
9	readsPlate2/LBA9_L001-ds.8de0472451cf45e29b84640b578fc598	A	LB	9	CST	GGTTACCACAGG	1078	167935	dfrA12	2
10	readsPlate2/LBA10_L001-ds.dc31b5e69f0e463caac091a8f3348f25	A	LB	10	FEP	ACAGGTTAATTT	107	170783	tetC	2
11	readsPlate2/LBA11_L001-ds.a260bce1eeeb4484b63f170d7aaf9bf4	A	LB	11	FEP	ACAGGTTAATTT	163	193672	msrD	2
12	readsPlate2/LBA12_L001-ds.b968038280bc493480e91bf226c94462	A	LB	12	FEP	ACAGGTTAATTT	265	237588	NoARG	2
1	readsPlate2/LBA1_L001-ds.85b2c71a01774ac39f11b18bf512ea3f	A	LB	1	FEP	ACAGGTTAATTT	588	448474	Tem-219	2
2	readsPlate2/LBA2_L001-ds.a9b3d640830545bea7c4e396b6a46597	A	LB	2	FEP	ACAGGTTAATTT	4	2540	Erm(42)	2
3	readsPlate2/LBA3_L001-ds.8b82eed07176444f948713e86680e9d6	A	LB	3	FEP	ACAGGTTAATTT	195	368335	aadK	2
4	readsPlate2/LBA4_L001-ds.911fd66482554a948fec9708cc14a3d4	A	LB	4	FEP	ACAGGTTAATTT	33	42192	rmtB	2
5	readsPlate2/LBA5_L001-ds.34d21bc676904fbaac919dd990a3f51a	A	LB	5	FEP	ACAGGTTAATTT	235	221274	tetA	2
6	readsPlate2/LBA6_L001-ds.62962fe9e61042c18b8e0931511502bd	A	LB	6	FEP	ACAGGTTAATTT	289	264775	floR	2
7	readsPlate2/LBA7_L001-ds.05c0863db3bd42768fa129215abaf76c	A	LB	7	FEP	ACAGGTTAATTT	237	181652	cmlA5	2
8	readsPlate2/LBA8_L001-ds.d5f660618acf4d8d9e4a9ff7ec1f4609	A	LB	8	FEP	ACAGGTTAATTT	30	34870	qnrS1	2
9	readsPlate2/LBA9_L001-ds.8de0472451cf45e29b84640b578fc598	A	LB	9	FEP	ACAGGTTAATTT	60	167935	dfrA12	2
10	readsPlate2/LBA10_L001-ds.dc31b5e69f0e463caac091a8f3348f25	A	LB	10	GEN	CTTGGCTGTTAA	340	170783	tetC	2
11	readsPlate2/LBA11_L001-ds.a260bce1eeeb4484b63f170d7aaf9bf4	A	LB	11	GEN	CTTGGCTGTTAA	659	193672	msrD	2
12	readsPlate2/LBA12_L001-ds.b968038280bc493480e91bf226c94462	A	LB	12	GEN	CTTGGCTGTTAA	1936	237588	NoARG	2
1	readsPlate2/LBA1_L001-ds.85b2c71a01774ac39f11b18bf512ea3f	A	LB	1	GEN	CTTGGCTGTTAA	878	448474	Tem-219	2
2	readsPlate2/LBA2_L001-ds.a9b3d640830545bea7c4e396b6a46597	A	LB	2	GEN	CTTGGCTGTTAA	12	2540	Erm(42)	2
3	readsPlate2/LBA3_L001-ds.8b82eed07176444f948713e86680e9d6	A	LB	3	GEN	CTTGGCTGTTAA	182	368335	aadK	2
4	readsPlate2/LBA4_L001-ds.911fd66482554a948fec9708cc14a3d4	A	LB	4	GEN	CTTGGCTGTTAA	130	42192	rmtB	2
5	readsPlate2/LBA5_L001-ds.34d21bc676904fbaac919dd990a3f51a	A	LB	5	GEN	CTTGGCTGTTAA	1007	221274	tetA	2
6	readsPlate2/LBA6_L001-ds.62962fe9e61042c18b8e0931511502bd	A	LB	6	GEN	CTTGGCTGTTAA	342	264775	floR	2
7	readsPlate2/LBA7_L001-ds.05c0863db3bd42768fa129215abaf76c	A	LB	7	GEN	CTTGGCTGTTAA	1224	181652	cmlA5	2
8	readsPlate2/LBA8_L001-ds.d5f660618acf4d8d9e4a9ff7ec1f4609	A	LB	8	GEN	CTTGGCTGTTAA	120	34870	qnrS1	2
9	readsPlate2/LBA9_L001-ds.8de0472451cf45e29b84640b578fc598	A	LB	9	GEN	CTTGGCTGTTAA	71	167935	dfrA12	2
10	readsPlate2/LBA10_L001-ds.dc31b5e69f0e463caac091a8f3348f25	A	LB	10	AMK	GATGATGTCATA	687	170783	tetC	2
11	readsPlate2/LBA11_L001-ds.a260bce1eeeb4484b63f170d7aaf9bf4	A	LB	11	AMK	GATGATGTCATA	1120	193672	msrD	2
12	readsPlate2/LBA12_L001-ds.b968038280bc493480e91bf226c94462	A	LB	12	AMK	GATGATGTCATA	3597	237588	NoARG	2
1	readsPlate2/LBA1_L001-ds.85b2c71a01774ac39f11b18bf512ea3f	A	LB	1	AMK	GATGATGTCATA	1385	448474	Tem-219	2
2	readsPlate2/LBA2_L001-ds.a9b3d640830545bea7c4e396b6a46597	A	LB	2	AMK	GATGATGTCATA	56	2540	Erm(42)	2
3	readsPlate2/LBA3_L001-ds.8b82eed07176444f948713e86680e9d6	A	LB	3	AMK	GATGATGTCATA	363	368335	aadK	2
4	readsPlate2/LBA4_L001-ds.911fd66482554a948fec9708cc14a3d4	A	LB	4	AMK	GATGATGTCATA	182	42192	rmtB	2
5	readsPlate2/LBA5_L001-ds.34d21bc676904fbaac919dd990a3f51a	A	LB	5	AMK	GATGATGTCATA	1281	221274	tetA	2
6	readsPlate2/LBA6_L001-ds.62962fe9e61042c18b8e0931511502bd	A	LB	6	AMK	GATGATGTCATA	980	264775	floR	2
7	readsPlate2/LBA7_L001-ds.05c0863db3bd42768fa129215abaf76c	A	LB	7	AMK	GATGATGTCATA	2928	181652	cmlA5	2
8	readsPlate2/LBA8_L001-ds.d5f660618acf4d8d9e4a9ff7ec1f4609	A	LB	8	AMK	GATGATGTCATA	273	34870	qnrS1	2
9	readsPlate2/LBA9_L001-ds.8de0472451cf45e29b84640b578fc598	A	LB	9	AMK	GATGATGTCATA	225	167935	dfrA12	2
10	readsPlate2/LBA10_L001-ds.dc31b5e69f0e463caac091a8f3348f25	A	LB	10	AZM	CATAAGCTTGTT	67	170783	tetC	2
11	readsPlate2/LBA11_L001-ds.a260bce1eeeb4484b63f170d7aaf9bf4	A	LB	11	AZM	CATAAGCTTGTT	66	193672	msrD	2
12	readsPlate2/LBA12_L001-ds.b968038280bc493480e91bf226c94462	A	LB	12	AZM	CATAAGCTTGTT	170	237588	NoARG	2
1	readsPlate2/LBA1_L001-ds.85b2c71a01774ac39f11b18bf512ea3f	A	LB	1	AZM	CATAAGCTTGTT	292	448474	Tem-219	2
2	readsPlate2/LBA2_L001-ds.a9b3d640830545bea7c4e396b6a46597	A	LB	2	AZM	CATAAGCTTGTT	1	2540	Erm(42)	2
3	readsPlate2/LBA3_L001-ds.8b82eed07176444f948713e86680e9d6	A	LB	3	AZM	CATAAGCTTGTT	150	368335	aadK	2
4	readsPlate2/LBA4_L001-ds.911fd66482554a948fec9708cc14a3d4	A	LB	4	AZM	CATAAGCTTGTT	41	42192	rmtB	2
5	readsPlate2/LBA5_L001-ds.34d21bc676904fbaac919dd990a3f51a	A	LB	5	AZM	CATAAGCTTGTT	97	221274	tetA	2
6	readsPlate2/LBA6_L001-ds.62962fe9e61042c18b8e0931511502bd	A	LB	6	AZM	CATAAGCTTGTT	130	264775	floR	2
7	readsPlate2/LBA7_L001-ds.05c0863db3bd42768fa129215abaf76c	A	LB	7	AZM	CATAAGCTTGTT	101	181652	cmlA5	2
8	readsPlate2/LBA8_L001-ds.d5f660618acf4d8d9e4a9ff7ec1f4609	A	LB	8	AZM	CATAAGCTTGTT	15	34870	qnrS1	2
9	readsPlate2/LBA9_L001-ds.8de0472451cf45e29b84640b578fc598	A	LB	9	AZM	CATAAGCTTGTT	22	167935	dfrA12	2
10	readsPlate2/LBA10_L001-ds.dc31b5e69f0e463caac091a8f3348f25	A	LB	10	CIP	TGGTAAACTTAA	81948	170783	tetC	2
11	readsPlate2/LBA11_L001-ds.a260bce1eeeb4484b63f170d7aaf9bf4	A	LB	11	CIP	TGGTAAACTTAA	76378	193672	msrD	2
12	readsPlate2/LBA12_L001-ds.b968038280bc493480e91bf226c94462	A	LB	12	CIP	TGGTAAACTTAA	80180	237588	NoARG	2
1	readsPlate2/LBA1_L001-ds.85b2c71a01774ac39f11b18bf512ea3f	A	LB	1	CIP	TGGTAAACTTAA	169144	448474	Tem-219	2
2	readsPlate2/LBA2_L001-ds.a9b3d640830545bea7c4e396b6a46597	A	LB	2	CIP	TGGTAAACTTAA	501	2540	Erm(42)	2
3	readsPlate2/LBA3_L001-ds.8b82eed07176444f948713e86680e9d6	A	LB	3	CIP	TGGTAAACTTAA	193330	368335	aadK	2
4	readsPlate2/LBA4_L001-ds.911fd66482554a948fec9708cc14a3d4	A	LB	4	CIP	TGGTAAACTTAA	13526	42192	rmtB	2
5	readsPlate2/LBA5_L001-ds.34d21bc676904fbaac919dd990a3f51a	A	LB	5	CIP	TGGTAAACTTAA	64780	221274	tetA	2
6	readsPlate2/LBA6_L001-ds.62962fe9e61042c18b8e0931511502bd	A	LB	6	CIP	TGGTAAACTTAA	104992	264775	floR	2
7	readsPlate2/LBA7_L001-ds.05c0863db3bd42768fa129215abaf76c	A	LB	7	CIP	TGGTAAACTTAA	62753	181652	cmlA5	2
8	readsPlate2/LBA8_L001-ds.d5f660618acf4d8d9e4a9ff7ec1f4609	A	LB	8	CIP	TGGTAAACTTAA	17098	34870	qnrS1	2
9	readsPlate2/LBA9_L001-ds.8de0472451cf45e29b84640b578fc598	A	LB	9	CIP	TGGTAAACTTAA	91137	167935	dfrA12	2
10	readsPlate2/LBA10_L001-ds.dc31b5e69f0e463caac091a8f3348f25	A	LB	10	TMP	ATAGATTTGAGC	18751	170783	tetC	2
11	readsPlate2/LBA11_L001-ds.a260bce1eeeb4484b63f170d7aaf9bf4	A	LB	11	TMP	ATAGATTTGAGC	19779	193672	msrD	2
12	readsPlate2/LBA12_L001-ds.b968038280bc493480e91bf226c94462	A	LB	12	TMP	ATAGATTTGAGC	48726	237588	NoARG	2
1	readsPlate2/LBA1_L001-ds.85b2c71a01774ac39f11b18bf512ea3f	A	LB	1	TMP	ATAGATTTGAGC	69972	448474	Tem-219	2
2	readsPlate2/LBA2_L001-ds.a9b3d640830545bea7c4e396b6a46597	A	LB	2	TMP	ATAGATTTGAGC	271	2540	Erm(42)	2
3	readsPlate2/LBA3_L001-ds.8b82eed07176444f948713e86680e9d6	A	LB	3	TMP	ATAGATTTGAGC	21133	368335	aadK	2
4	readsPlate2/LBA4_L001-ds.911fd66482554a948fec9708cc14a3d4	A	LB	4	TMP	ATAGATTTGAGC	4212	42192	rmtB	2
5	readsPlate2/LBA5_L001-ds.34d21bc676904fbaac919dd990a3f51a	A	LB	5	TMP	ATAGATTTGAGC	25864	221274	tetA	2
6	readsPlate2/LBA6_L001-ds.62962fe9e61042c18b8e0931511502bd	A	LB	6	TMP	ATAGATTTGAGC	31458	264775	floR	2
7	readsPlate2/LBA7_L001-ds.05c0863db3bd42768fa129215abaf76c	A	LB	7	TMP	ATAGATTTGAGC	19137	181652	cmlA5	2
8	readsPlate2/LBA8_L001-ds.d5f660618acf4d8d9e4a9ff7ec1f4609	A	LB	8	TMP	ATAGATTTGAGC	2958	34870	qnrS1	2
9	readsPlate2/LBA9_L001-ds.8de0472451cf45e29b84640b578fc598	A	LB	9	TMP	ATAGATTTGAGC	15266	167935	dfrA12	2
10	readsPlate2/LBA10_L001-ds.dc31b5e69f0e463caac091a8f3348f25	A	LB	10	DOX_6	CTTGTTCATGAT	752	170783	tetC	2
11	readsPlate2/LBA11_L001-ds.a260bce1eeeb4484b63f170d7aaf9bf4	A	LB	11	DOX_6	CTTGTTCATGAT	708	193672	msrD	2
12	readsPlate2/LBA12_L001-ds.b968038280bc493480e91bf226c94462	A	LB	12	DOX_6	CTTGTTCATGAT	2111	237588	NoARG	2
1	readsPlate2/LBA1_L001-ds.85b2c71a01774ac39f11b18bf512ea3f	A	LB	1	DOX_6	CTTGTTCATGAT	4062	448474	Tem-219	2
2	readsPlate2/LBA2_L001-ds.a9b3d640830545bea7c4e396b6a46597	A	LB	2	DOX_6	CTTGTTCATGAT	57	2540	Erm(42)	2
3	readsPlate2/LBA3_L001-ds.8b82eed07176444f948713e86680e9d6	A	LB	3	DOX_6	CTTGTTCATGAT	270	368335	aadK	2
4	readsPlate2/LBA4_L001-ds.911fd66482554a948fec9708cc14a3d4	A	LB	4	DOX_6	CTTGTTCATGAT	254	42192	rmtB	2
5	readsPlate2/LBA5_L001-ds.34d21bc676904fbaac919dd990a3f51a	A	LB	5	DOX_6	CTTGTTCATGAT	1643	221274	tetA	2
6	readsPlate2/LBA6_L001-ds.62962fe9e61042c18b8e0931511502bd	A	LB	6	DOX_6	CTTGTTCATGAT	316	264775	floR	2
7	readsPlate2/LBA7_L001-ds.05c0863db3bd42768fa129215abaf76c	A	LB	7	DOX_6	CTTGTTCATGAT	1702	181652	cmlA5	2
8	readsPlate2/LBA8_L001-ds.d5f660618acf4d8d9e4a9ff7ec1f4609	A	LB	8	DOX_6	CTTGTTCATGAT	342	34870	qnrS1	2
9	readsPlate2/LBA9_L001-ds.8de0472451cf45e29b84640b578fc598	A	LB	9	DOX_6	CTTGTTCATGAT	302	167935	dfrA12	2
10	readsPlate2/LBA10_L001-ds.dc31b5e69f0e463caac091a8f3348f25	A	LB	10	DOX_2	GGTGACGGCGTC	469	170783	tetC	2
11	readsPlate2/LBA11_L001-ds.a260bce1eeeb4484b63f170d7aaf9bf4	A	LB	11	DOX_2	GGTGACGGCGTC	444	193672	msrD	2
12	readsPlate2/LBA12_L001-ds.b968038280bc493480e91bf226c94462	A	LB	12	DOX_2	GGTGACGGCGTC	1616	237588	NoARG	2
1	readsPlate2/LBA1_L001-ds.85b2c71a01774ac39f11b18bf512ea3f	A	LB	1	DOX_2	GGTGACGGCGTC	3615	448474	Tem-219	2
2	readsPlate2/LBA2_L001-ds.a9b3d640830545bea7c4e396b6a46597	A	LB	2	DOX_2	GGTGACGGCGTC	47	2540	Erm(42)	2
3	readsPlate2/LBA3_L001-ds.8b82eed07176444f948713e86680e9d6	A	LB	3	DOX_2	GGTGACGGCGTC	662	368335	aadK	2
4	readsPlate2/LBA4_L001-ds.911fd66482554a948fec9708cc14a3d4	A	LB	4	DOX_2	GGTGACGGCGTC	265	42192	rmtB	2
5	readsPlate2/LBA5_L001-ds.34d21bc676904fbaac919dd990a3f51a	A	LB	5	DOX_2	GGTGACGGCGTC	1545	221274	tetA	2
6	readsPlate2/LBA6_L001-ds.62962fe9e61042c18b8e0931511502bd	A	LB	6	DOX_2	GGTGACGGCGTC	1092	264775	floR	2
7	readsPlate2/LBA7_L001-ds.05c0863db3bd42768fa129215abaf76c	A	LB	7	DOX_2	GGTGACGGCGTC	1146	181652	cmlA5	2
8	readsPlate2/LBA8_L001-ds.d5f660618acf4d8d9e4a9ff7ec1f4609	A	LB	8	DOX_2	GGTGACGGCGTC	264	34870	qnrS1	2
9	readsPlate2/LBA9_L001-ds.8de0472451cf45e29b84640b578fc598	A	LB	9	DOX_2	GGTGACGGCGTC	216	167935	dfrA12	2
10	readsPlate2/LBA10_L001-ds.dc31b5e69f0e463caac091a8f3348f25	A	LB	10	TET	TGCAAATGGA	103	170783	tetC	2
11	readsPlate2/LBA11_L001-ds.a260bce1eeeb4484b63f170d7aaf9bf4	A	LB	11	TET	TGCAAATGGA	260	193672	msrD	2
12	readsPlate2/LBA12_L001-ds.b968038280bc493480e91bf226c94462	A	LB	12	TET	TGCAAATGGA	152	237588	NoARG	2
1	readsPlate2/LBA1_L001-ds.85b2c71a01774ac39f11b18bf512ea3f	A	LB	1	TET	TGCAAATGGA	837	448474	Tem-219	2
2	readsPlate2/LBA2_L001-ds.a9b3d640830545bea7c4e396b6a46597	A	LB	2	TET	TGCAAATGGA	5	2540	Erm(42)	2
3	readsPlate2/LBA3_L001-ds.8b82eed07176444f948713e86680e9d6	A	LB	3	TET	TGCAAATGGA	277	368335	aadK	2
4	readsPlate2/LBA4_L001-ds.911fd66482554a948fec9708cc14a3d4	A	LB	4	TET	TGCAAATGGA	116	42192	rmtB	2
5	readsPlate2/LBA5_L001-ds.34d21bc676904fbaac919dd990a3f51a	A	LB	5	TET	TGCAAATGGA	328	221274	tetA	2
6	readsPlate2/LBA6_L001-ds.62962fe9e61042c18b8e0931511502bd	A	LB	6	TET	TGCAAATGGA	422	264775	floR	2
7	readsPlate2/LBA7_L001-ds.05c0863db3bd42768fa129215abaf76c	A	LB	7	TET	TGCAAATGGA	215	181652	cmlA5	2
8	readsPlate2/LBA8_L001-ds.d5f660618acf4d8d9e4a9ff7ec1f4609	A	LB	8	TET	TGCAAATGGA	31	34870	qnrS1	2
9	readsPlate2/LBA9_L001-ds.8de0472451cf45e29b84640b578fc598	A	LB	9	TET	TGCAAATGGA	59	167935	dfrA12	2
10	readsPlate2/LBA10_L001-ds.dc31b5e69f0e463caac091a8f3348f25	A	LB	10	AZMCHL	GCGTAGCAGAGT	21	170783	tetC	2
11	readsPlate2/LBA11_L001-ds.a260bce1eeeb4484b63f170d7aaf9bf4	A	LB	11	AZMCHL	GCGTAGCAGAGT	22	193672	msrD	2
12	readsPlate2/LBA12_L001-ds.b968038280bc493480e91bf226c94462	A	LB	12	AZMCHL	GCGTAGCAGAGT	77	237588	NoARG	2
1	readsPlate2/LBA1_L001-ds.85b2c71a01774ac39f11b18bf512ea3f	A	LB	1	AZMCHL	GCGTAGCAGAGT	52	448474	Tem-219	2
2	readsPlate2/LBA2_L001-ds.a9b3d640830545bea7c4e396b6a46597	A	LB	2	AZMCHL	GCGTAGCAGAGT	2	2540	Erm(42)	2
3	readsPlate2/LBA3_L001-ds.8b82eed07176444f948713e86680e9d6	A	LB	3	AZMCHL	GCGTAGCAGAGT	26	368335	aadK	2
4	readsPlate2/LBA4_L001-ds.911fd66482554a948fec9708cc14a3d4	A	LB	4	AZMCHL	GCGTAGCAGAGT	5	42192	rmtB	2
5	readsPlate2/LBA5_L001-ds.34d21bc676904fbaac919dd990a3f51a	A	LB	5	AZMCHL	GCGTAGCAGAGT	29	221274	tetA	2
6	readsPlate2/LBA6_L001-ds.62962fe9e61042c18b8e0931511502bd	A	LB	6	AZMCHL	GCGTAGCAGAGT	9	264775	floR	2
7	readsPlate2/LBA7_L001-ds.05c0863db3bd42768fa129215abaf76c	A	LB	7	AZMCHL	GCGTAGCAGAGT	39	181652	cmlA5	2
8	readsPlate2/LBA8_L001-ds.d5f660618acf4d8d9e4a9ff7ec1f4609	A	LB	8	AZMCHL	GCGTAGCAGAGT	23	34870	qnrS1	2
9	readsPlate2/LBA9_L001-ds.8de0472451cf45e29b84640b578fc598	A	LB	9	AZMCHL	GCGTAGCAGAGT	34	167935	dfrA12	2
10	readsPlate2/LBA10_L001-ds.dc31b5e69f0e463caac091a8f3348f25	A	LB	10	LB	TGGTATGATTTG	52895	170783	tetC	2
11	readsPlate2/LBA11_L001-ds.a260bce1eeeb4484b63f170d7aaf9bf4	A	LB	11	LB	TGGTATGATTTG	76792	193672	msrD	2
12	readsPlate2/LBA12_L001-ds.b968038280bc493480e91bf226c94462	A	LB	12	LB	TGGTATGATTTG	75008	237588	NoARG	2
1	readsPlate2/LBA1_L001-ds.85b2c71a01774ac39f11b18bf512ea3f	A	LB	1	LB	TGGTATGATTTG	146181	448474	Tem-219	2
2	readsPlate2/LBA2_L001-ds.a9b3d640830545bea7c4e396b6a46597	A	LB	2	LB	TGGTATGATTTG	511	2540	Erm(42)	2
3	readsPlate2/LBA3_L001-ds.8b82eed07176444f948713e86680e9d6	A	LB	3	LB	TGGTATGATTTG	122808	368335	aadK	2
4	readsPlate2/LBA4_L001-ds.911fd66482554a948fec9708cc14a3d4	A	LB	4	LB	TGGTATGATTTG	14645	42192	rmtB	2
5	readsPlate2/LBA5_L001-ds.34d21bc676904fbaac919dd990a3f51a	A	LB	5	LB	TGGTATGATTTG	97826	221274	tetA	2
6	readsPlate2/LBA6_L001-ds.62962fe9e61042c18b8e0931511502bd	A	LB	6	LB	TGGTATGATTTG	97388	264775	floR	2
7	readsPlate2/LBA7_L001-ds.05c0863db3bd42768fa129215abaf76c	A	LB	7	LB	TGGTATGATTTG	73044	181652	cmlA5	2
8	readsPlate2/LBA8_L001-ds.d5f660618acf4d8d9e4a9ff7ec1f4609	A	LB	8	LB	TGGTATGATTTG	8460	34870	qnrS1	2
9	readsPlate2/LBA9_L001-ds.8de0472451cf45e29b84640b578fc598	A	LB	9	LB	TGGTATGATTTG	49097	167935	dfrA12	2
10	readsPlate2/LBD10_L001-ds.45bc7d28b50b43f5a4aa982d79f43e65	D	LB	10	CST	GGTTACCACAGG	7	900	tetC	2
11	readsPlate2/LBD11_L001-ds.ae3c58924bbe4d1885522be3908264a3	D	LB	11	CST	GGTTACCACAGG	5	728	msrD	2
12	readsPlate2/LBD12_L001-ds.3f08c6644dbf4874a33245f9246e48d0	D	LB	12	CST	GGTTACCACAGG	32	3470	NoARG	2
1	readsPlate2/LBD1_L001-ds.70f3a21a7b8a450189ecc7c5e078d131	D	LB	1	CST	GGTTACCACAGG	3978	131353	Tem-219	2
2	readsPlate2/LBD2_L001-ds.5d12e0f996074d5f9c121139d19e9a23	D	LB	2	CST	GGTTACCACAGG	86	3711	Erm(42)	2
3	readsPlate2/LBD3_L001-ds.8a6fd8bbaf0341b3975c25b1d0cc5f0b	D	LB	3	CST	GGTTACCACAGG	596	45131	aadK	2
4	readsPlate2/LBD4_L001-ds.b5bbdcfe468e429ab1e05b304a263376	D	LB	4	CST	GGTTACCACAGG	14421	338128	rmtB	2
5	readsPlate2/LBD5_L001-ds.b8497228939d4cfc8bafa78d77d5c0b2	D	LB	5	CST	GGTTACCACAGG	900	38240	tetA	2
6	readsPlate2/LBD6_L001-ds.2f03d38150b7456ebc57c53c1e7f41c7	D	LB	6	CST	GGTTACCACAGG	3455	135996	floR	2
7	readsPlate2/LBD7_L001-ds.0ddfd1553ae44d34ac10d9cef8191e35	D	LB	7	CST	GGTTACCACAGG	5871	207963	cmlA5	2
8	readsPlate2/LBD8_L001-ds.bdc1a4da605a4f198f94592961628047	D	LB	8	CST	GGTTACCACAGG	1616	133433	qnrS1	2
9	readsPlate2/LBD9_L001-ds.6aa431d23154411d95a216c65521df49	D	LB	9	CST	GGTTACCACAGG	3	560	dfrA12	2
10	readsPlate2/LBD10_L001-ds.45bc7d28b50b43f5a4aa982d79f43e65	D	LB	10	FEP	ACAGGTTAATTT	1	900	tetC	2
11	readsPlate2/LBD11_L001-ds.ae3c58924bbe4d1885522be3908264a3	D	LB	11	FEP	ACAGGTTAATTT	0	728	msrD	2
12	readsPlate2/LBD12_L001-ds.3f08c6644dbf4874a33245f9246e48d0	D	LB	12	FEP	ACAGGTTAATTT	2	3470	NoARG	2
1	readsPlate2/LBD1_L001-ds.70f3a21a7b8a450189ecc7c5e078d131	D	LB	1	FEP	ACAGGTTAATTT	119	131353	Tem-219	2
2	readsPlate2/LBD2_L001-ds.5d12e0f996074d5f9c121139d19e9a23	D	LB	2	FEP	ACAGGTTAATTT	0	3711	Erm(42)	2
3	readsPlate2/LBD3_L001-ds.8a6fd8bbaf0341b3975c25b1d0cc5f0b	D	LB	3	FEP	ACAGGTTAATTT	13	45131	aadK	2
4	readsPlate2/LBD4_L001-ds.b5bbdcfe468e429ab1e05b304a263376	D	LB	4	FEP	ACAGGTTAATTT	245	338128	rmtB	2
5	readsPlate2/LBD5_L001-ds.b8497228939d4cfc8bafa78d77d5c0b2	D	LB	5	FEP	ACAGGTTAATTT	23	38240	tetA	2
6	readsPlate2/LBD6_L001-ds.2f03d38150b7456ebc57c53c1e7f41c7	D	LB	6	FEP	ACAGGTTAATTT	64	135996	floR	2
7	readsPlate2/LBD7_L001-ds.0ddfd1553ae44d34ac10d9cef8191e35	D	LB	7	FEP	ACAGGTTAATTT	185	207963	cmlA5	2
8	readsPlate2/LBD8_L001-ds.bdc1a4da605a4f198f94592961628047	D	LB	8	FEP	ACAGGTTAATTT	73	133433	qnrS1	2
9	readsPlate2/LBD9_L001-ds.6aa431d23154411d95a216c65521df49	D	LB	9	FEP	ACAGGTTAATTT	3	560	dfrA12	2
10	readsPlate2/LBD10_L001-ds.45bc7d28b50b43f5a4aa982d79f43e65	D	LB	10	GEN	CTTGGCTGTTAA	0	900	tetC	2
11	readsPlate2/LBD11_L001-ds.ae3c58924bbe4d1885522be3908264a3	D	LB	11	GEN	CTTGGCTGTTAA	0	728	msrD	2
12	readsPlate2/LBD12_L001-ds.3f08c6644dbf4874a33245f9246e48d0	D	LB	12	GEN	CTTGGCTGTTAA	4	3470	NoARG	2
1	readsPlate2/LBD1_L001-ds.70f3a21a7b8a450189ecc7c5e078d131	D	LB	1	GEN	CTTGGCTGTTAA	355	131353	Tem-219	2
2	readsPlate2/LBD2_L001-ds.5d12e0f996074d5f9c121139d19e9a23	D	LB	2	GEN	CTTGGCTGTTAA	24	3711	Erm(42)	2
3	readsPlate2/LBD3_L001-ds.8a6fd8bbaf0341b3975c25b1d0cc5f0b	D	LB	3	GEN	CTTGGCTGTTAA	11	45131	aadK	2
4	readsPlate2/LBD4_L001-ds.b5bbdcfe468e429ab1e05b304a263376	D	LB	4	GEN	CTTGGCTGTTAA	1309	338128	rmtB	2
5	readsPlate2/LBD5_L001-ds.b8497228939d4cfc8bafa78d77d5c0b2	D	LB	5	GEN	CTTGGCTGTTAA	99	38240	tetA	2
6	readsPlate2/LBD6_L001-ds.2f03d38150b7456ebc57c53c1e7f41c7	D	LB	6	GEN	CTTGGCTGTTAA	100	135996	floR	2
7	readsPlate2/LBD7_L001-ds.0ddfd1553ae44d34ac10d9cef8191e35	D	LB	7	GEN	CTTGGCTGTTAA	1319	207963	cmlA5	2
8	readsPlate2/LBD8_L001-ds.bdc1a4da605a4f198f94592961628047	D	LB	8	GEN	CTTGGCTGTTAA	385	133433	qnrS1	2
9	readsPlate2/LBD9_L001-ds.6aa431d23154411d95a216c65521df49	D	LB	9	GEN	CTTGGCTGTTAA	0	560	dfrA12	2
10	readsPlate2/LBD10_L001-ds.45bc7d28b50b43f5a4aa982d79f43e65	D	LB	10	AMK	GATGATGTCATA	16	900	tetC	2
11	readsPlate2/LBD11_L001-ds.ae3c58924bbe4d1885522be3908264a3	D	LB	11	AMK	GATGATGTCATA	32	728	msrD	2
12	readsPlate2/LBD12_L001-ds.3f08c6644dbf4874a33245f9246e48d0	D	LB	12	AMK	GATGATGTCATA	37	3470	NoARG	2
1	readsPlate2/LBD1_L001-ds.70f3a21a7b8a450189ecc7c5e078d131	D	LB	1	AMK	GATGATGTCATA	400	131353	Tem-219	2
2	readsPlate2/LBD2_L001-ds.5d12e0f996074d5f9c121139d19e9a23	D	LB	2	AMK	GATGATGTCATA	34	3711	Erm(42)	2
3	readsPlate2/LBD3_L001-ds.8a6fd8bbaf0341b3975c25b1d0cc5f0b	D	LB	3	AMK	GATGATGTCATA	53	45131	aadK	2
4	readsPlate2/LBD4_L001-ds.b5bbdcfe468e429ab1e05b304a263376	D	LB	4	AMK	GATGATGTCATA	1400	338128	rmtB	2
5	readsPlate2/LBD5_L001-ds.b8497228939d4cfc8bafa78d77d5c0b2	D	LB	5	AMK	GATGATGTCATA	127	38240	tetA	2
6	readsPlate2/LBD6_L001-ds.2f03d38150b7456ebc57c53c1e7f41c7	D	LB	6	AMK	GATGATGTCATA	327	135996	floR	2
7	readsPlate2/LBD7_L001-ds.0ddfd1553ae44d34ac10d9cef8191e35	D	LB	7	AMK	GATGATGTCATA	1911	207963	cmlA5	2
8	readsPlate2/LBD8_L001-ds.bdc1a4da605a4f198f94592961628047	D	LB	8	AMK	GATGATGTCATA	876	133433	qnrS1	2
9	readsPlate2/LBD9_L001-ds.6aa431d23154411d95a216c65521df49	D	LB	9	AMK	GATGATGTCATA	9	560	dfrA12	2
10	readsPlate2/LBD10_L001-ds.45bc7d28b50b43f5a4aa982d79f43e65	D	LB	10	AZM	CATAAGCTTGTT	0	900	tetC	2
11	readsPlate2/LBD11_L001-ds.ae3c58924bbe4d1885522be3908264a3	D	LB	11	AZM	CATAAGCTTGTT	0	728	msrD	2
12	readsPlate2/LBD12_L001-ds.3f08c6644dbf4874a33245f9246e48d0	D	LB	12	AZM	CATAAGCTTGTT	0	3470	NoARG	2
1	readsPlate2/LBD1_L001-ds.70f3a21a7b8a450189ecc7c5e078d131	D	LB	1	AZM	CATAAGCTTGTT	71	131353	Tem-219	2
2	readsPlate2/LBD2_L001-ds.5d12e0f996074d5f9c121139d19e9a23	D	LB	2	AZM	CATAAGCTTGTT	1	3711	Erm(42)	2
3	readsPlate2/LBD3_L001-ds.8a6fd8bbaf0341b3975c25b1d0cc5f0b	D	LB	3	AZM	CATAAGCTTGTT	8	45131	aadK	2
4	readsPlate2/LBD4_L001-ds.b5bbdcfe468e429ab1e05b304a263376	D	LB	4	AZM	CATAAGCTTGTT	282	338128	rmtB	2
5	readsPlate2/LBD5_L001-ds.b8497228939d4cfc8bafa78d77d5c0b2	D	LB	5	AZM	CATAAGCTTGTT	11	38240	tetA	2
6	readsPlate2/LBD6_L001-ds.2f03d38150b7456ebc57c53c1e7f41c7	D	LB	6	AZM	CATAAGCTTGTT	62	135996	floR	2
7	readsPlate2/LBD7_L001-ds.0ddfd1553ae44d34ac10d9cef8191e35	D	LB	7	AZM	CATAAGCTTGTT	80	207963	cmlA5	2
8	readsPlate2/LBD8_L001-ds.bdc1a4da605a4f198f94592961628047	D	LB	8	AZM	CATAAGCTTGTT	31	133433	qnrS1	2
9	readsPlate2/LBD9_L001-ds.6aa431d23154411d95a216c65521df49	D	LB	9	AZM	CATAAGCTTGTT	0	560	dfrA12	2
10	readsPlate2/LBD10_L001-ds.45bc7d28b50b43f5a4aa982d79f43e65	D	LB	10	CIP	TGGTAAACTTAA	162	900	tetC	2
11	readsPlate2/LBD11_L001-ds.ae3c58924bbe4d1885522be3908264a3	D	LB	11	CIP	TGGTAAACTTAA	131	728	msrD	2
12	readsPlate2/LBD12_L001-ds.3f08c6644dbf4874a33245f9246e48d0	D	LB	12	CIP	TGGTAAACTTAA	1072	3470	NoARG	2
1	readsPlate2/LBD1_L001-ds.70f3a21a7b8a450189ecc7c5e078d131	D	LB	1	CIP	TGGTAAACTTAA	50094	131353	Tem-219	2
2	readsPlate2/LBD2_L001-ds.5d12e0f996074d5f9c121139d19e9a23	D	LB	2	CIP	TGGTAAACTTAA	1313	3711	Erm(42)	2
3	readsPlate2/LBD3_L001-ds.8a6fd8bbaf0341b3975c25b1d0cc5f0b	D	LB	3	CIP	TGGTAAACTTAA	18635	45131	aadK	2
4	readsPlate2/LBD4_L001-ds.b5bbdcfe468e429ab1e05b304a263376	D	LB	4	CIP	TGGTAAACTTAA	102661	338128	rmtB	2
5	readsPlate2/LBD5_L001-ds.b8497228939d4cfc8bafa78d77d5c0b2	D	LB	5	CIP	TGGTAAACTTAA	12475	38240	tetA	2
6	readsPlate2/LBD6_L001-ds.2f03d38150b7456ebc57c53c1e7f41c7	D	LB	6	CIP	TGGTAAACTTAA	50974	135996	floR	2
7	readsPlate2/LBD7_L001-ds.0ddfd1553ae44d34ac10d9cef8191e35	D	LB	7	CIP	TGGTAAACTTAA	60534	207963	cmlA5	2
8	readsPlate2/LBD8_L001-ds.bdc1a4da605a4f198f94592961628047	D	LB	8	CIP	TGGTAAACTTAA	56576	133433	qnrS1	2
9	readsPlate2/LBD9_L001-ds.6aa431d23154411d95a216c65521df49	D	LB	9	CIP	TGGTAAACTTAA	87	560	dfrA12	2
10	readsPlate2/LBD10_L001-ds.45bc7d28b50b43f5a4aa982d79f43e65	D	LB	10	TMP	ATAGATTTGAGC	40	900	tetC	2
11	readsPlate2/LBD11_L001-ds.ae3c58924bbe4d1885522be3908264a3	D	LB	11	TMP	ATAGATTTGAGC	10	728	msrD	2
12	readsPlate2/LBD12_L001-ds.3f08c6644dbf4874a33245f9246e48d0	D	LB	12	TMP	ATAGATTTGAGC	362	3470	NoARG	2
1	readsPlate2/LBD1_L001-ds.70f3a21a7b8a450189ecc7c5e078d131	D	LB	1	TMP	ATAGATTTGAGC	18808	131353	Tem-219	2
2	readsPlate2/LBD2_L001-ds.5d12e0f996074d5f9c121139d19e9a23	D	LB	2	TMP	ATAGATTTGAGC	395	3711	Erm(42)	2
3	readsPlate2/LBD3_L001-ds.8a6fd8bbaf0341b3975c25b1d0cc5f0b	D	LB	3	TMP	ATAGATTTGAGC	2710	45131	aadK	2
4	readsPlate2/LBD4_L001-ds.b5bbdcfe468e429ab1e05b304a263376	D	LB	4	TMP	ATAGATTTGAGC	41307	338128	rmtB	2
5	readsPlate2/LBD5_L001-ds.b8497228939d4cfc8bafa78d77d5c0b2	D	LB	5	TMP	ATAGATTTGAGC	3283	38240	tetA	2
6	readsPlate2/LBD6_L001-ds.2f03d38150b7456ebc57c53c1e7f41c7	D	LB	6	TMP	ATAGATTTGAGC	12405	135996	floR	2
7	readsPlate2/LBD7_L001-ds.0ddfd1553ae44d34ac10d9cef8191e35	D	LB	7	TMP	ATAGATTTGAGC	19595	207963	cmlA5	2
8	readsPlate2/LBD8_L001-ds.bdc1a4da605a4f198f94592961628047	D	LB	8	TMP	ATAGATTTGAGC	13266	133433	qnrS1	2
9	readsPlate2/LBD9_L001-ds.6aa431d23154411d95a216c65521df49	D	LB	9	TMP	ATAGATTTGAGC	16	560	dfrA12	2
10	readsPlate2/LBD10_L001-ds.45bc7d28b50b43f5a4aa982d79f43e65	D	LB	10	DOX_6	CTTGTTCATGAT	17	900	tetC	2
11	readsPlate2/LBD11_L001-ds.ae3c58924bbe4d1885522be3908264a3	D	LB	11	DOX_6	CTTGTTCATGAT	6	728	msrD	2
12	readsPlate2/LBD12_L001-ds.3f08c6644dbf4874a33245f9246e48d0	D	LB	12	DOX_6	CTTGTTCATGAT	21	3470	NoARG	2
1	readsPlate2/LBD1_L001-ds.70f3a21a7b8a450189ecc7c5e078d131	D	LB	1	DOX_6	CTTGTTCATGAT	812	131353	Tem-219	2
2	readsPlate2/LBD2_L001-ds.5d12e0f996074d5f9c121139d19e9a23	D	LB	2	DOX_6	CTTGTTCATGAT	40	3711	Erm(42)	2
3	readsPlate2/LBD3_L001-ds.8a6fd8bbaf0341b3975c25b1d0cc5f0b	D	LB	3	DOX_6	CTTGTTCATGAT	24	45131	aadK	2
4	readsPlate2/LBD4_L001-ds.b5bbdcfe468e429ab1e05b304a263376	D	LB	4	DOX_6	CTTGTTCATGAT	1416	338128	rmtB	2
5	readsPlate2/LBD5_L001-ds.b8497228939d4cfc8bafa78d77d5c0b2	D	LB	5	DOX_6	CTTGTTCATGAT	161	38240	tetA	2
6	readsPlate2/LBD6_L001-ds.2f03d38150b7456ebc57c53c1e7f41c7	D	LB	6	DOX_6	CTTGTTCATGAT	136	135996	floR	2
7	readsPlate2/LBD7_L001-ds.0ddfd1553ae44d34ac10d9cef8191e35	D	LB	7	DOX_6	CTTGTTCATGAT	1194	207963	cmlA5	2
8	readsPlate2/LBD8_L001-ds.bdc1a4da605a4f198f94592961628047	D	LB	8	DOX_6	CTTGTTCATGAT	456	133433	qnrS1	2
9	readsPlate2/LBD9_L001-ds.6aa431d23154411d95a216c65521df49	D	LB	9	DOX_6	CTTGTTCATGAT	13	560	dfrA12	2
10	readsPlate2/LBD10_L001-ds.45bc7d28b50b43f5a4aa982d79f43e65	D	LB	10	DOX_2	GGTGACGGCGTC	12	900	tetC	2
11	readsPlate2/LBD11_L001-ds.ae3c58924bbe4d1885522be3908264a3	D	LB	11	DOX_2	GGTGACGGCGTC	2	728	msrD	2
12	readsPlate2/LBD12_L001-ds.3f08c6644dbf4874a33245f9246e48d0	D	LB	12	DOX_2	GGTGACGGCGTC	19	3470	NoARG	2
1	readsPlate2/LBD1_L001-ds.70f3a21a7b8a450189ecc7c5e078d131	D	LB	1	DOX_2	GGTGACGGCGTC	892	131353	Tem-219	2
2	readsPlate2/LBD2_L001-ds.5d12e0f996074d5f9c121139d19e9a23	D	LB	2	DOX_2	GGTGACGGCGTC	30	3711	Erm(42)	2
3	readsPlate2/LBD3_L001-ds.8a6fd8bbaf0341b3975c25b1d0cc5f0b	D	LB	3	DOX_2	GGTGACGGCGTC	63	45131	aadK	2
4	readsPlate2/LBD4_L001-ds.b5bbdcfe468e429ab1e05b304a263376	D	LB	4	DOX_2	GGTGACGGCGTC	960	338128	rmtB	2
5	readsPlate2/LBD5_L001-ds.b8497228939d4cfc8bafa78d77d5c0b2	D	LB	5	DOX_2	GGTGACGGCGTC	188	38240	tetA	2
6	readsPlate2/LBD6_L001-ds.2f03d38150b7456ebc57c53c1e7f41c7	D	LB	6	DOX_2	GGTGACGGCGTC	407	135996	floR	2
7	readsPlate2/LBD7_L001-ds.0ddfd1553ae44d34ac10d9cef8191e35	D	LB	7	DOX_2	GGTGACGGCGTC	1031	207963	cmlA5	2
8	readsPlate2/LBD8_L001-ds.bdc1a4da605a4f198f94592961628047	D	LB	8	DOX_2	GGTGACGGCGTC	332	133433	qnrS1	2
9	readsPlate2/LBD9_L001-ds.6aa431d23154411d95a216c65521df49	D	LB	9	DOX_2	GGTGACGGCGTC	9	560	dfrA12	2
10	readsPlate2/LBD10_L001-ds.45bc7d28b50b43f5a4aa982d79f43e65	D	LB	10	TET	TGCAAATGGA	0	900	tetC	2
11	readsPlate2/LBD11_L001-ds.ae3c58924bbe4d1885522be3908264a3	D	LB	11	TET	TGCAAATGGA	1	728	msrD	2
12	readsPlate2/LBD12_L001-ds.3f08c6644dbf4874a33245f9246e48d0	D	LB	12	TET	TGCAAATGGA	1	3470	NoARG	2
1	readsPlate2/LBD1_L001-ds.70f3a21a7b8a450189ecc7c5e078d131	D	LB	1	TET	TGCAAATGGA	222	131353	Tem-219	2
2	readsPlate2/LBD2_L001-ds.5d12e0f996074d5f9c121139d19e9a23	D	LB	2	TET	TGCAAATGGA	12	3711	Erm(42)	2
3	readsPlate2/LBD3_L001-ds.8a6fd8bbaf0341b3975c25b1d0cc5f0b	D	LB	3	TET	TGCAAATGGA	73	45131	aadK	2
4	readsPlate2/LBD4_L001-ds.b5bbdcfe468e429ab1e05b304a263376	D	LB	4	TET	TGCAAATGGA	3859	338128	rmtB	2
5	readsPlate2/LBD5_L001-ds.b8497228939d4cfc8bafa78d77d5c0b2	D	LB	5	TET	TGCAAATGGA	54	38240	tetA	2
6	readsPlate2/LBD6_L001-ds.2f03d38150b7456ebc57c53c1e7f41c7	D	LB	6	TET	TGCAAATGGA	265	135996	floR	2
7	readsPlate2/LBD7_L001-ds.0ddfd1553ae44d34ac10d9cef8191e35	D	LB	7	TET	TGCAAATGGA	270	207963	cmlA5	2
8	readsPlate2/LBD8_L001-ds.bdc1a4da605a4f198f94592961628047	D	LB	8	TET	TGCAAATGGA	180	133433	qnrS1	2
9	readsPlate2/LBD9_L001-ds.6aa431d23154411d95a216c65521df49	D	LB	9	TET	TGCAAATGGA	1	560	dfrA12	2
10	readsPlate2/LBD10_L001-ds.45bc7d28b50b43f5a4aa982d79f43e65	D	LB	10	AZMCHL	GCGTAGCAGAGT	2	900	tetC	2
11	readsPlate2/LBD11_L001-ds.ae3c58924bbe4d1885522be3908264a3	D	LB	11	AZMCHL	GCGTAGCAGAGT	1	728	msrD	2
12	readsPlate2/LBD12_L001-ds.3f08c6644dbf4874a33245f9246e48d0	D	LB	12	AZMCHL	GCGTAGCAGAGT	2	3470	NoARG	2
1	readsPlate2/LBD1_L001-ds.70f3a21a7b8a450189ecc7c5e078d131	D	LB	1	AZMCHL	GCGTAGCAGAGT	10	131353	Tem-219	2
2	readsPlate2/LBD2_L001-ds.5d12e0f996074d5f9c121139d19e9a23	D	LB	2	AZMCHL	GCGTAGCAGAGT	2	3711	Erm(42)	2
3	readsPlate2/LBD3_L001-ds.8a6fd8bbaf0341b3975c25b1d0cc5f0b	D	LB	3	AZMCHL	GCGTAGCAGAGT	4	45131	aadK	2
4	readsPlate2/LBD4_L001-ds.b5bbdcfe468e429ab1e05b304a263376	D	LB	4	AZMCHL	GCGTAGCAGAGT	53	338128	rmtB	2
5	readsPlate2/LBD5_L001-ds.b8497228939d4cfc8bafa78d77d5c0b2	D	LB	5	AZMCHL	GCGTAGCAGAGT	2	38240	tetA	2
6	readsPlate2/LBD6_L001-ds.2f03d38150b7456ebc57c53c1e7f41c7	D	LB	6	AZMCHL	GCGTAGCAGAGT	2	135996	floR	2
7	readsPlate2/LBD7_L001-ds.0ddfd1553ae44d34ac10d9cef8191e35	D	LB	7	AZMCHL	GCGTAGCAGAGT	20	207963	cmlA5	2
8	readsPlate2/LBD8_L001-ds.bdc1a4da605a4f198f94592961628047	D	LB	8	AZMCHL	GCGTAGCAGAGT	9	133433	qnrS1	2
9	readsPlate2/LBD9_L001-ds.6aa431d23154411d95a216c65521df49	D	LB	9	AZMCHL	GCGTAGCAGAGT	7	560	dfrA12	2
10	readsPlate2/LBD10_L001-ds.45bc7d28b50b43f5a4aa982d79f43e65	D	LB	10	LB	TGGTATGATTTG	147	900	tetC	2
11	readsPlate2/LBD11_L001-ds.ae3c58924bbe4d1885522be3908264a3	D	LB	11	LB	TGGTATGATTTG	107	728	msrD	2
12	readsPlate2/LBD12_L001-ds.3f08c6644dbf4874a33245f9246e48d0	D	LB	12	LB	TGGTATGATTTG	918	3470	NoARG	2
1	readsPlate2/LBD1_L001-ds.70f3a21a7b8a450189ecc7c5e078d131	D	LB	1	LB	TGGTATGATTTG	43129	131353	Tem-219	2
2	readsPlate2/LBD2_L001-ds.5d12e0f996074d5f9c121139d19e9a23	D	LB	2	LB	TGGTATGATTTG	1130	3711	Erm(42)	2
3	readsPlate2/LBD3_L001-ds.8a6fd8bbaf0341b3975c25b1d0cc5f0b	D	LB	3	LB	TGGTATGATTTG	18361	45131	aadK	2
4	readsPlate2/LBD4_L001-ds.b5bbdcfe468e429ab1e05b304a263376	D	LB	4	LB	TGGTATGATTTG	146218	338128	rmtB	2
5	readsPlate2/LBD5_L001-ds.b8497228939d4cfc8bafa78d77d5c0b2	D	LB	5	LB	TGGTATGATTTG	18349	38240	tetA	2
6	readsPlate2/LBD6_L001-ds.2f03d38150b7456ebc57c53c1e7f41c7	D	LB	6	LB	TGGTATGATTTG	56640	135996	floR	2
7	readsPlate2/LBD7_L001-ds.0ddfd1553ae44d34ac10d9cef8191e35	D	LB	7	LB	TGGTATGATTTG	100867	207963	cmlA5	2
8	readsPlate2/LBD8_L001-ds.bdc1a4da605a4f198f94592961628047	D	LB	8	LB	TGGTATGATTTG	47179	133433	qnrS1	2
9	readsPlate2/LBD9_L001-ds.6aa431d23154411d95a216c65521df49	D	LB	9	LB	TGGTATGATTTG	55	560	dfrA12	2
1	readsPlate2/LBH1_L001-ds.e0e31c0073e04b30b66a84067e32c409	H	LB	1	CST	GGTTACCACAGG	10099	288510	NoVec	2
2	readsPlate2/LBH2_L001-ds.5a66aeada19445d8ba8d8c7478d6a25a	H	LB	2	CST	GGTTACCACAGG	10639	328316	NoVec	2
1	readsPlate2/LBH1_L001-ds.e0e31c0073e04b30b66a84067e32c409	H	LB	1	FEP	ACAGGTTAATTT	263	288510	NoVec	2
2	readsPlate2/LBH2_L001-ds.5a66aeada19445d8ba8d8c7478d6a25a	H	LB	2	FEP	ACAGGTTAATTT	446	328316	NoVec	2
1	readsPlate2/LBH1_L001-ds.e0e31c0073e04b30b66a84067e32c409	H	LB	1	GEN	CTTGGCTGTTAA	1009	288510	NoVec	2
2	readsPlate2/LBH2_L001-ds.5a66aeada19445d8ba8d8c7478d6a25a	H	LB	2	GEN	CTTGGCTGTTAA	1605	328316	NoVec	2
1	readsPlate2/LBH1_L001-ds.e0e31c0073e04b30b66a84067e32c409	H	LB	1	AMK	GATGATGTCATA	755	288510	NoVec	2
2	readsPlate2/LBH2_L001-ds.5a66aeada19445d8ba8d8c7478d6a25a	H	LB	2	AMK	GATGATGTCATA	1015	328316	NoVec	2
1	readsPlate2/LBH1_L001-ds.e0e31c0073e04b30b66a84067e32c409	H	LB	1	AZM	CATAAGCTTGTT	166	288510	NoVec	2
2	readsPlate2/LBH2_L001-ds.5a66aeada19445d8ba8d8c7478d6a25a	H	LB	2	AZM	CATAAGCTTGTT	282	328316	NoVec	2
1	readsPlate2/LBH1_L001-ds.e0e31c0073e04b30b66a84067e32c409	H	LB	1	CIP	TGGTAAACTTAA	105266	288510	NoVec	2
2	readsPlate2/LBH2_L001-ds.5a66aeada19445d8ba8d8c7478d6a25a	H	LB	2	CIP	TGGTAAACTTAA	147103	328316	NoVec	2
1	readsPlate2/LBH1_L001-ds.e0e31c0073e04b30b66a84067e32c409	H	LB	1	TMP	ATAGATTTGAGC	27805	288510	NoVec	2
2	readsPlate2/LBH2_L001-ds.5a66aeada19445d8ba8d8c7478d6a25a	H	LB	2	TMP	ATAGATTTGAGC	23350	328316	NoVec	2
1	readsPlate2/LBH1_L001-ds.e0e31c0073e04b30b66a84067e32c409	H	LB	1	DOX_6	CTTGTTCATGAT	1119	288510	NoVec	2
2	readsPlate2/LBH2_L001-ds.5a66aeada19445d8ba8d8c7478d6a25a	H	LB	2	DOX_6	CTTGTTCATGAT	1885	328316	NoVec	2
1	readsPlate2/LBH1_L001-ds.e0e31c0073e04b30b66a84067e32c409	H	LB	1	DOX_2	GGTGACGGCGTC	1514	288510	NoVec	2
2	readsPlate2/LBH2_L001-ds.5a66aeada19445d8ba8d8c7478d6a25a	H	LB	2	DOX_2	GGTGACGGCGTC	2310	328316	NoVec	2
1	readsPlate2/LBH1_L001-ds.e0e31c0073e04b30b66a84067e32c409	H	LB	1	TET	TGCAAATGGA	932	288510	NoVec	2
2	readsPlate2/LBH2_L001-ds.5a66aeada19445d8ba8d8c7478d6a25a	H	LB	2	TET	TGCAAATGGA	687	328316	NoVec	2
1	readsPlate2/LBH1_L001-ds.e0e31c0073e04b30b66a84067e32c409	H	LB	1	AZMCHL	GCGTAGCAGAGT	43	288510	NoVec	2
2	readsPlate2/LBH2_L001-ds.5a66aeada19445d8ba8d8c7478d6a25a	H	LB	2	AZMCHL	GCGTAGCAGAGT	41	328316	NoVec	2
1	readsPlate2/LBH1_L001-ds.e0e31c0073e04b30b66a84067e32c409	H	LB	1	LB	TGGTATGATTTG	116586	288510	NoVec	2
2	readsPlate2/LBH2_L001-ds.5a66aeada19445d8ba8d8c7478d6a25a	H	LB	2	LB	TGGTATGATTTG	108617	328316	NoVec	2
10	readsPlate2/tet6A10_L001-ds.d42aeedc5be243858207a68179307179	A	tet	6	CST	GGTTACCACAGG	478	130872	tetC	2
5	readsPlate2/tet6A5_L001-ds.20eb2442f32a479e9016441eb2726288	A	tet	6	CST	GGTTACCACAGG	608	62283	tetA	2
10	readsPlate2/tet6A10_L001-ds.d42aeedc5be243858207a68179307179	A	tet	6	FEP	ACAGGTTAATTT	95	130872	tetC	2
5	readsPlate2/tet6A5_L001-ds.20eb2442f32a479e9016441eb2726288	A	tet	6	FEP	ACAGGTTAATTT	91	62283	tetA	2
10	readsPlate2/tet6A10_L001-ds.d42aeedc5be243858207a68179307179	A	tet	6	GEN	CTTGGCTGTTAA	73	130872	tetC	2
5	readsPlate2/tet6A5_L001-ds.20eb2442f32a479e9016441eb2726288	A	tet	6	GEN	CTTGGCTGTTAA	71	62283	tetA	2
10	readsPlate2/tet6A10_L001-ds.d42aeedc5be243858207a68179307179	A	tet	6	AMK	GATGATGTCATA	189	130872	tetC	2
5	readsPlate2/tet6A5_L001-ds.20eb2442f32a479e9016441eb2726288	A	tet	6	AMK	GATGATGTCATA	147	62283	tetA	2
10	readsPlate2/tet6A10_L001-ds.d42aeedc5be243858207a68179307179	A	tet	6	AZM	CATAAGCTTGTT	81	130872	tetC	2
5	readsPlate2/tet6A5_L001-ds.20eb2442f32a479e9016441eb2726288	A	tet	6	AZM	CATAAGCTTGTT	47	62283	tetA	2
10	readsPlate2/tet6A10_L001-ds.d42aeedc5be243858207a68179307179	A	tet	6	CIP	TGGTAAACTTAA	65129	130872	tetC	2
5	readsPlate2/tet6A5_L001-ds.20eb2442f32a479e9016441eb2726288	A	tet	6	CIP	TGGTAAACTTAA	34083	62283	tetA	2
10	readsPlate2/tet6A10_L001-ds.d42aeedc5be243858207a68179307179	A	tet	6	TMP	ATAGATTTGAGC	8023	130872	tetC	2
5	readsPlate2/tet6A5_L001-ds.20eb2442f32a479e9016441eb2726288	A	tet	6	TMP	ATAGATTTGAGC	7428	62283	tetA	2
10	readsPlate2/tet6A10_L001-ds.d42aeedc5be243858207a68179307179	A	tet	6	DOX_6	CTTGTTCATGAT	15396	130872	tetC	2
5	readsPlate2/tet6A5_L001-ds.20eb2442f32a479e9016441eb2726288	A	tet	6	DOX_6	CTTGTTCATGAT	1162	62283	tetA	2
10	readsPlate2/tet6A10_L001-ds.d42aeedc5be243858207a68179307179	A	tet	6	DOX_2	GGTGACGGCGTC	3512	130872	tetC	2
5	readsPlate2/tet6A5_L001-ds.20eb2442f32a479e9016441eb2726288	A	tet	6	DOX_2	GGTGACGGCGTC	734	62283	tetA	2
10	readsPlate2/tet6A10_L001-ds.d42aeedc5be243858207a68179307179	A	tet	6	TET	TGCAAATGGA	556	130872	tetC	2
5	readsPlate2/tet6A5_L001-ds.20eb2442f32a479e9016441eb2726288	A	tet	6	TET	TGCAAATGGA	110	62283	tetA	2
10	readsPlate2/tet6A10_L001-ds.d42aeedc5be243858207a68179307179	A	tet	6	AZMCHL	GCGTAGCAGAGT	191	130872	tetC	2
5	readsPlate2/tet6A5_L001-ds.20eb2442f32a479e9016441eb2726288	A	tet	6	AZMCHL	GCGTAGCAGAGT	31	62283	tetA	2
10	readsPlate2/tet6A10_L001-ds.d42aeedc5be243858207a68179307179	A	tet	6	LB	TGGTATGATTTG	27281	130872	tetC	2
5	readsPlate2/tet6A5_L001-ds.20eb2442f32a479e9016441eb2726288	A	tet	6	LB	TGGTATGATTTG	12843	62283	tetA	2
10	readsPlate2/tet6D10_L001-ds.f860e297045b48ab84e532eeaa002166	D	tet	6	CST	GGTTACCACAGG	861	245133	tetC	2
5	readsPlate2/tet6D5_L001-ds.3c4580f517074a04a854ab5c55c0b625	D	tet	6	CST	GGTTACCACAGG	1410	147481	tetA	2
10	readsPlate2/tet6D10_L001-ds.f860e297045b48ab84e532eeaa002166	D	tet	6	FEP	ACAGGTTAATTT	143	245133	tetC	2
5	readsPlate2/tet6D5_L001-ds.3c4580f517074a04a854ab5c55c0b625	D	tet	6	FEP	ACAGGTTAATTT	175	147481	tetA	2
10	readsPlate2/tet6D10_L001-ds.f860e297045b48ab84e532eeaa002166	D	tet	6	GEN	CTTGGCTGTTAA	99	245133	tetC	2
5	readsPlate2/tet6D5_L001-ds.3c4580f517074a04a854ab5c55c0b625	D	tet	6	GEN	CTTGGCTGTTAA	254	147481	tetA	2
10	readsPlate2/tet6D10_L001-ds.f860e297045b48ab84e532eeaa002166	D	tet	6	AMK	GATGATGTCATA	258	245133	tetC	2
5	readsPlate2/tet6D5_L001-ds.3c4580f517074a04a854ab5c55c0b625	D	tet	6	AMK	GATGATGTCATA	207	147481	tetA	2
10	readsPlate2/tet6D10_L001-ds.f860e297045b48ab84e532eeaa002166	D	tet	6	AZM	CATAAGCTTGTT	125	245133	tetC	2
5	readsPlate2/tet6D5_L001-ds.3c4580f517074a04a854ab5c55c0b625	D	tet	6	AZM	CATAAGCTTGTT	113	147481	tetA	2
10	readsPlate2/tet6D10_L001-ds.f860e297045b48ab84e532eeaa002166	D	tet	6	CIP	TGGTAAACTTAA	109302	245133	tetC	2
5	readsPlate2/tet6D5_L001-ds.3c4580f517074a04a854ab5c55c0b625	D	tet	6	CIP	TGGTAAACTTAA	73338	147481	tetA	2
10	readsPlate2/tet6D10_L001-ds.f860e297045b48ab84e532eeaa002166	D	tet	6	TMP	ATAGATTTGAGC	21288	245133	tetC	2
5	readsPlate2/tet6D5_L001-ds.3c4580f517074a04a854ab5c55c0b625	D	tet	6	TMP	ATAGATTTGAGC	18898	147481	tetA	2
10	readsPlate2/tet6D10_L001-ds.f860e297045b48ab84e532eeaa002166	D	tet	6	DOX_6	CTTGTTCATGAT	29682	245133	tetC	2
5	readsPlate2/tet6D5_L001-ds.3c4580f517074a04a854ab5c55c0b625	D	tet	6	DOX_6	CTTGTTCATGAT	2203	147481	tetA	2
10	readsPlate2/tet6D10_L001-ds.f860e297045b48ab84e532eeaa002166	D	tet	6	DOX_2	GGTGACGGCGTC	6709	245133	tetC	2
5	readsPlate2/tet6D5_L001-ds.3c4580f517074a04a854ab5c55c0b625	D	tet	6	DOX_2	GGTGACGGCGTC	1291	147481	tetA	2
10	readsPlate2/tet6D10_L001-ds.f860e297045b48ab84e532eeaa002166	D	tet	6	TET	TGCAAATGGA	1483	245133	tetC	2
5	readsPlate2/tet6D5_L001-ds.3c4580f517074a04a854ab5c55c0b625	D	tet	6	TET	TGCAAATGGA	324	147481	tetA	2
10	readsPlate2/tet6D10_L001-ds.f860e297045b48ab84e532eeaa002166	D	tet	6	AZMCHL	GCGTAGCAGAGT	298	245133	tetC	2
5	readsPlate2/tet6D5_L001-ds.3c4580f517074a04a854ab5c55c0b625	D	tet	6	AZMCHL	GCGTAGCAGAGT	31	147481	tetA	2
10	readsPlate2/tet6D10_L001-ds.f860e297045b48ab84e532eeaa002166	D	tet	6	LB	TGGTATGATTTG	53169	245133	tetC	2
5	readsPlate2/tet6D5_L001-ds.3c4580f517074a04a854ab5c55c0b625	D	tet	6	LB	TGGTATGATTTG	36404	147481	tetA	2
12	reads/Amk10A12_L001-ds.7519756767d74a08a58f7e61c4c6ebbb	A	Amk	10	CST	GGTTACCACAGG	1776	25066	NoARG	3
4	reads/Amk10A4_L001-ds.8c0b18fc4de44d58a6f28c539d707e90	A	Amk	10	CST	GGTTACCACAGG	3181	212115	rmtB	3
5	reads/Amk10A5_L001-ds.d59ad7f2ad2044388cde27ff3bba6741	A	Amk	10	CST	GGTTACCACAGG	167	155760	tetA	3
9	reads/Amk10A9_L001-ds.ccc0b590e7444f5aab3225330613f9ab	A	Amk	10	CST	GGTTACCACAGG	151	212661	dfrA12	3
5	reads/Amk6B5_L001-ds.8fe8af5d59b84eb78b299c817911c6af	B	Amk	6	CST	GGTTACCACAGG	2301	226670	tetA	3
9	reads/Amk6B9_L001-ds.6c0e18ec68c0491691d037dfa90da330	B	Amk	6	CST	GGTTACCACAGG	421	36528	dfrA12	3
5	reads/Amk6C5_L001-ds.b3e01514d7fb482faf80e149590a2993	C	Amk	6	CST	GGTTACCACAGG	134	133267	tetA	3
9	reads/Amk6C9_L001-ds.c546ca827acc4672af8907889df4d784	C	Amk	6	CST	GGTTACCACAGG	144	127773	dfrA12	3
5	reads/Amk6D5_L001-ds.0fa8d629def041f2a1c8f66aef0cb201	D	Amk	6	CST	GGTTACCACAGG	199	284005	tetA	3
9	reads/Amk6D9_L001-ds.7c6db8c04849489d8c1d85ac4d474bed	D	Amk	6	CST	GGTTACCACAGG	2481	141088	dfrA12	3
5	reads/Amk6E5_L001-ds.eae48a7946b04cddaf5bae5907ac7dcc	E	Amk	6	CST	GGTTACCACAGG	1649	144181	tetA	3
9	reads/Amk6E9_L001-ds.234979da4b694a859fb39f4f0748a9a2	E	Amk	6	CST	GGTTACCACAGG	258	132038	dfrA12	3
5	reads/Amk6F5_L001-ds.2724f23f723a4d34bc972ab404af1198	F	Amk	6	CST	GGTTACCACAGG	167	278306	tetA	3
9	reads/Amk6F9_L001-ds.705f56ccd73c4eacbcfd9790301a763c	F	Amk	6	CST	GGTTACCACAGG	1921	164304	dfrA12	3
12	reads/Amk10A12_L001-ds.7519756767d74a08a58f7e61c4c6ebbb	A	Amk	10	FEP	ACAGGTTAATTT	659	25066	NoARG	3
4	reads/Amk10A4_L001-ds.8c0b18fc4de44d58a6f28c539d707e90	A	Amk	10	FEP	ACAGGTTAATTT	193	212115	rmtB	3
5	reads/Amk10A5_L001-ds.d59ad7f2ad2044388cde27ff3bba6741	A	Amk	10	FEP	ACAGGTTAATTT	23	155760	tetA	3
9	reads/Amk10A9_L001-ds.ccc0b590e7444f5aab3225330613f9ab	A	Amk	10	FEP	ACAGGTTAATTT	16	212661	dfrA12	3
5	reads/Amk6B5_L001-ds.8fe8af5d59b84eb78b299c817911c6af	B	Amk	6	FEP	ACAGGTTAATTT	218	226670	tetA	3
9	reads/Amk6B9_L001-ds.6c0e18ec68c0491691d037dfa90da330	B	Amk	6	FEP	ACAGGTTAATTT	51	36528	dfrA12	3
5	reads/Amk6C5_L001-ds.b3e01514d7fb482faf80e149590a2993	C	Amk	6	FEP	ACAGGTTAATTT	20	133267	tetA	3
9	reads/Amk6C9_L001-ds.c546ca827acc4672af8907889df4d784	C	Amk	6	FEP	ACAGGTTAATTT	37	127773	dfrA12	3
5	reads/Amk6D5_L001-ds.0fa8d629def041f2a1c8f66aef0cb201	D	Amk	6	FEP	ACAGGTTAATTT	35	284005	tetA	3
9	reads/Amk6D9_L001-ds.7c6db8c04849489d8c1d85ac4d474bed	D	Amk	6	FEP	ACAGGTTAATTT	464	141088	dfrA12	3
5	reads/Amk6E5_L001-ds.eae48a7946b04cddaf5bae5907ac7dcc	E	Amk	6	FEP	ACAGGTTAATTT	263	144181	tetA	3
9	reads/Amk6E9_L001-ds.234979da4b694a859fb39f4f0748a9a2	E	Amk	6	FEP	ACAGGTTAATTT	28	132038	dfrA12	3
5	reads/Amk6F5_L001-ds.2724f23f723a4d34bc972ab404af1198	F	Amk	6	FEP	ACAGGTTAATTT	25	278306	tetA	3
9	reads/Amk6F9_L001-ds.705f56ccd73c4eacbcfd9790301a763c	F	Amk	6	FEP	ACAGGTTAATTT	410	164304	dfrA12	3
12	reads/Amk10A12_L001-ds.7519756767d74a08a58f7e61c4c6ebbb	A	Amk	10	GEN	CTTGGCTGTTAA	586	25066	NoARG	3
4	reads/Amk10A4_L001-ds.8c0b18fc4de44d58a6f28c539d707e90	A	Amk	10	GEN	CTTGGCTGTTAA	355	212115	rmtB	3
5	reads/Amk10A5_L001-ds.d59ad7f2ad2044388cde27ff3bba6741	A	Amk	10	GEN	CTTGGCTGTTAA	53	155760	tetA	3
9	reads/Amk10A9_L001-ds.ccc0b590e7444f5aab3225330613f9ab	A	Amk	10	GEN	CTTGGCTGTTAA	36	212661	dfrA12	3
5	reads/Amk6B5_L001-ds.8fe8af5d59b84eb78b299c817911c6af	B	Amk	6	GEN	CTTGGCTGTTAA	1112	226670	tetA	3
9	reads/Amk6B9_L001-ds.6c0e18ec68c0491691d037dfa90da330	B	Amk	6	GEN	CTTGGCTGTTAA	401	36528	dfrA12	3
5	reads/Amk6C5_L001-ds.b3e01514d7fb482faf80e149590a2993	C	Amk	6	GEN	CTTGGCTGTTAA	78	133267	tetA	3
9	reads/Amk6C9_L001-ds.c546ca827acc4672af8907889df4d784	C	Amk	6	GEN	CTTGGCTGTTAA	54	127773	dfrA12	3
5	reads/Amk6D5_L001-ds.0fa8d629def041f2a1c8f66aef0cb201	D	Amk	6	GEN	CTTGGCTGTTAA	100	284005	tetA	3
9	reads/Amk6D9_L001-ds.7c6db8c04849489d8c1d85ac4d474bed	D	Amk	6	GEN	CTTGGCTGTTAA	1473	141088	dfrA12	3
5	reads/Amk6E5_L001-ds.eae48a7946b04cddaf5bae5907ac7dcc	E	Amk	6	GEN	CTTGGCTGTTAA	454	144181	tetA	3
9	reads/Amk6E9_L001-ds.234979da4b694a859fb39f4f0748a9a2	E	Amk	6	GEN	CTTGGCTGTTAA	146	132038	dfrA12	3
5	reads/Amk6F5_L001-ds.2724f23f723a4d34bc972ab404af1198	F	Amk	6	GEN	CTTGGCTGTTAA	33	278306	tetA	3
9	reads/Amk6F9_L001-ds.705f56ccd73c4eacbcfd9790301a763c	F	Amk	6	GEN	CTTGGCTGTTAA	1967	164304	dfrA12	3
12	reads/Amk10A12_L001-ds.7519756767d74a08a58f7e61c4c6ebbb	A	Amk	10	AMK	GATGATGTCATA	840	25066	NoARG	3
4	reads/Amk10A4_L001-ds.8c0b18fc4de44d58a6f28c539d707e90	A	Amk	10	AMK	GATGATGTCATA	228	212115	rmtB	3
5	reads/Amk10A5_L001-ds.d59ad7f2ad2044388cde27ff3bba6741	A	Amk	10	AMK	GATGATGTCATA	144	155760	tetA	3
9	reads/Amk10A9_L001-ds.ccc0b590e7444f5aab3225330613f9ab	A	Amk	10	AMK	GATGATGTCATA	93	212661	dfrA12	3
5	reads/Amk6B5_L001-ds.8fe8af5d59b84eb78b299c817911c6af	B	Amk	6	AMK	GATGATGTCATA	182268	226670	tetA	3
9	reads/Amk6B9_L001-ds.6c0e18ec68c0491691d037dfa90da330	B	Amk	6	AMK	GATGATGTCATA	27191	36528	dfrA12	3
5	reads/Amk6C5_L001-ds.b3e01514d7fb482faf80e149590a2993	C	Amk	6	AMK	GATGATGTCATA	14673	133267	tetA	3
9	reads/Amk6C9_L001-ds.c546ca827acc4672af8907889df4d784	C	Amk	6	AMK	GATGATGTCATA	2411	127773	dfrA12	3
5	reads/Amk6D5_L001-ds.0fa8d629def041f2a1c8f66aef0cb201	D	Amk	6	AMK	GATGATGTCATA	13208	284005	tetA	3
9	reads/Amk6D9_L001-ds.7c6db8c04849489d8c1d85ac4d474bed	D	Amk	6	AMK	GATGATGTCATA	100216	141088	dfrA12	3
5	reads/Amk6E5_L001-ds.eae48a7946b04cddaf5bae5907ac7dcc	E	Amk	6	AMK	GATGATGTCATA	94645	144181	tetA	3
9	reads/Amk6E9_L001-ds.234979da4b694a859fb39f4f0748a9a2	E	Amk	6	AMK	GATGATGTCATA	4485	132038	dfrA12	3
5	reads/Amk6F5_L001-ds.2724f23f723a4d34bc972ab404af1198	F	Amk	6	AMK	GATGATGTCATA	6383	278306	tetA	3
9	reads/Amk6F9_L001-ds.705f56ccd73c4eacbcfd9790301a763c	F	Amk	6	AMK	GATGATGTCATA	122285	164304	dfrA12	3
12	reads/Amk10A12_L001-ds.7519756767d74a08a58f7e61c4c6ebbb	A	Amk	10	AZM	CATAAGCTTGTT	343	25066	NoARG	3
4	reads/Amk10A4_L001-ds.8c0b18fc4de44d58a6f28c539d707e90	A	Amk	10	AZM	CATAAGCTTGTT	192	212115	rmtB	3
5	reads/Amk10A5_L001-ds.d59ad7f2ad2044388cde27ff3bba6741	A	Amk	10	AZM	CATAAGCTTGTT	33	155760	tetA	3
9	reads/Amk10A9_L001-ds.ccc0b590e7444f5aab3225330613f9ab	A	Amk	10	AZM	CATAAGCTTGTT	52	212661	dfrA12	3
5	reads/Amk6B5_L001-ds.8fe8af5d59b84eb78b299c817911c6af	B	Amk	6	AZM	CATAAGCTTGTT	438	226670	tetA	3
9	reads/Amk6B9_L001-ds.6c0e18ec68c0491691d037dfa90da330	B	Amk	6	AZM	CATAAGCTTGTT	186	36528	dfrA12	3
5	reads/Amk6C5_L001-ds.b3e01514d7fb482faf80e149590a2993	C	Amk	6	AZM	CATAAGCTTGTT	43	133267	tetA	3
9	reads/Amk6C9_L001-ds.c546ca827acc4672af8907889df4d784	C	Amk	6	AZM	CATAAGCTTGTT	38	127773	dfrA12	3
5	reads/Amk6D5_L001-ds.0fa8d629def041f2a1c8f66aef0cb201	D	Amk	6	AZM	CATAAGCTTGTT	75	284005	tetA	3
9	reads/Amk6D9_L001-ds.7c6db8c04849489d8c1d85ac4d474bed	D	Amk	6	AZM	CATAAGCTTGTT	651	141088	dfrA12	3
5	reads/Amk6E5_L001-ds.eae48a7946b04cddaf5bae5907ac7dcc	E	Amk	6	AZM	CATAAGCTTGTT	367	144181	tetA	3
9	reads/Amk6E9_L001-ds.234979da4b694a859fb39f4f0748a9a2	E	Amk	6	AZM	CATAAGCTTGTT	77	132038	dfrA12	3
5	reads/Amk6F5_L001-ds.2724f23f723a4d34bc972ab404af1198	F	Amk	6	AZM	CATAAGCTTGTT	29	278306	tetA	3
9	reads/Amk6F9_L001-ds.705f56ccd73c4eacbcfd9790301a763c	F	Amk	6	AZM	CATAAGCTTGTT	373	164304	dfrA12	3
12	reads/Amk10A12_L001-ds.7519756767d74a08a58f7e61c4c6ebbb	A	Amk	10	CIP	TGGTAAACTTAA	6693	25066	NoARG	3
4	reads/Amk10A4_L001-ds.8c0b18fc4de44d58a6f28c539d707e90	A	Amk	10	CIP	TGGTAAACTTAA	83063	212115	rmtB	3
5	reads/Amk10A5_L001-ds.d59ad7f2ad2044388cde27ff3bba6741	A	Amk	10	CIP	TGGTAAACTTAA	145629	155760	tetA	3
9	reads/Amk10A9_L001-ds.ccc0b590e7444f5aab3225330613f9ab	A	Amk	10	CIP	TGGTAAACTTAA	200104	212661	dfrA12	3
5	reads/Amk6B5_L001-ds.8fe8af5d59b84eb78b299c817911c6af	B	Amk	6	CIP	TGGTAAACTTAA	5678	226670	tetA	3
9	reads/Amk6B9_L001-ds.6c0e18ec68c0491691d037dfa90da330	B	Amk	6	CIP	TGGTAAACTTAA	1719	36528	dfrA12	3
5	reads/Amk6C5_L001-ds.b3e01514d7fb482faf80e149590a2993	C	Amk	6	CIP	TGGTAAACTTAA	1105	133267	tetA	3
9	reads/Amk6C9_L001-ds.c546ca827acc4672af8907889df4d784	C	Amk	6	CIP	TGGTAAACTTAA	117042	127773	dfrA12	3
5	reads/Amk6D5_L001-ds.0fa8d629def041f2a1c8f66aef0cb201	D	Amk	6	CIP	TGGTAAACTTAA	7451	284005	tetA	3
9	reads/Amk6D9_L001-ds.7c6db8c04849489d8c1d85ac4d474bed	D	Amk	6	CIP	TGGTAAACTTAA	8069	141088	dfrA12	3
5	reads/Amk6E5_L001-ds.eae48a7946b04cddaf5bae5907ac7dcc	E	Amk	6	CIP	TGGTAAACTTAA	8317	144181	tetA	3
9	reads/Amk6E9_L001-ds.234979da4b694a859fb39f4f0748a9a2	E	Amk	6	CIP	TGGTAAACTTAA	926	132038	dfrA12	3
5	reads/Amk6F5_L001-ds.2724f23f723a4d34bc972ab404af1198	F	Amk	6	CIP	TGGTAAACTTAA	253682	278306	tetA	3
9	reads/Amk6F9_L001-ds.705f56ccd73c4eacbcfd9790301a763c	F	Amk	6	CIP	TGGTAAACTTAA	8242	164304	dfrA12	3
12	reads/Amk10A12_L001-ds.7519756767d74a08a58f7e61c4c6ebbb	A	Amk	10	TMP	ATAGATTTGAGC	3751	25066	NoARG	3
4	reads/Amk10A4_L001-ds.8c0b18fc4de44d58a6f28c539d707e90	A	Amk	10	TMP	ATAGATTTGAGC	59342	212115	rmtB	3
5	reads/Amk10A5_L001-ds.d59ad7f2ad2044388cde27ff3bba6741	A	Amk	10	TMP	ATAGATTTGAGC	335	155760	tetA	3
9	reads/Amk10A9_L001-ds.ccc0b590e7444f5aab3225330613f9ab	A	Amk	10	TMP	ATAGATTTGAGC	396	212661	dfrA12	3
5	reads/Amk6B5_L001-ds.8fe8af5d59b84eb78b299c817911c6af	B	Amk	6	TMP	ATAGATTTGAGC	3062	226670	tetA	3
9	reads/Amk6B9_L001-ds.6c0e18ec68c0491691d037dfa90da330	B	Amk	6	TMP	ATAGATTTGAGC	817	36528	dfrA12	3
5	reads/Amk6C5_L001-ds.b3e01514d7fb482faf80e149590a2993	C	Amk	6	TMP	ATAGATTTGAGC	104274	133267	tetA	3
9	reads/Amk6C9_L001-ds.c546ca827acc4672af8907889df4d784	C	Amk	6	TMP	ATAGATTTGAGC	262	127773	dfrA12	3
5	reads/Amk6D5_L001-ds.0fa8d629def041f2a1c8f66aef0cb201	D	Amk	6	TMP	ATAGATTTGAGC	512	284005	tetA	3
9	reads/Amk6D9_L001-ds.7c6db8c04849489d8c1d85ac4d474bed	D	Amk	6	TMP	ATAGATTTGAGC	3545	141088	dfrA12	3
5	reads/Amk6E5_L001-ds.eae48a7946b04cddaf5bae5907ac7dcc	E	Amk	6	TMP	ATAGATTTGAGC	3150	144181	tetA	3
9	reads/Amk6E9_L001-ds.234979da4b694a859fb39f4f0748a9a2	E	Amk	6	TMP	ATAGATTTGAGC	115391	132038	dfrA12	3
5	reads/Amk6F5_L001-ds.2724f23f723a4d34bc972ab404af1198	F	Amk	6	TMP	ATAGATTTGAGC	489	278306	tetA	3
9	reads/Amk6F9_L001-ds.705f56ccd73c4eacbcfd9790301a763c	F	Amk	6	TMP	ATAGATTTGAGC	3372	164304	dfrA12	3
12	reads/Amk10A12_L001-ds.7519756767d74a08a58f7e61c4c6ebbb	A	Amk	10	DOX_6	CTTGTTCATGAT	1443	25066	NoARG	3
4	reads/Amk10A4_L001-ds.8c0b18fc4de44d58a6f28c539d707e90	A	Amk	10	DOX_6	CTTGTTCATGAT	434	212115	rmtB	3
5	reads/Amk10A5_L001-ds.d59ad7f2ad2044388cde27ff3bba6741	A	Amk	10	DOX_6	CTTGTTCATGAT	158	155760	tetA	3
9	reads/Amk10A9_L001-ds.ccc0b590e7444f5aab3225330613f9ab	A	Amk	10	DOX_6	CTTGTTCATGAT	160	212661	dfrA12	3
5	reads/Amk6B5_L001-ds.8fe8af5d59b84eb78b299c817911c6af	B	Amk	6	DOX_6	CTTGTTCATGAT	1928	226670	tetA	3
9	reads/Amk6B9_L001-ds.6c0e18ec68c0491691d037dfa90da330	B	Amk	6	DOX_6	CTTGTTCATGAT	407	36528	dfrA12	3
5	reads/Amk6C5_L001-ds.b3e01514d7fb482faf80e149590a2993	C	Amk	6	DOX_6	CTTGTTCATGAT	225	133267	tetA	3
9	reads/Amk6C9_L001-ds.c546ca827acc4672af8907889df4d784	C	Amk	6	DOX_6	CTTGTTCATGAT	157	127773	dfrA12	3
5	reads/Amk6D5_L001-ds.0fa8d629def041f2a1c8f66aef0cb201	D	Amk	6	DOX_6	CTTGTTCATGAT	380	284005	tetA	3
9	reads/Amk6D9_L001-ds.7c6db8c04849489d8c1d85ac4d474bed	D	Amk	6	DOX_6	CTTGTTCATGAT	2301	141088	dfrA12	3
5	reads/Amk6E5_L001-ds.eae48a7946b04cddaf5bae5907ac7dcc	E	Amk	6	DOX_6	CTTGTTCATGAT	1780	144181	tetA	3
9	reads/Amk6E9_L001-ds.234979da4b694a859fb39f4f0748a9a2	E	Amk	6	DOX_6	CTTGTTCATGAT	251	132038	dfrA12	3
5	reads/Amk6F5_L001-ds.2724f23f723a4d34bc972ab404af1198	F	Amk	6	DOX_6	CTTGTTCATGAT	279	278306	tetA	3
9	reads/Amk6F9_L001-ds.705f56ccd73c4eacbcfd9790301a763c	F	Amk	6	DOX_6	CTTGTTCATGAT	1671	164304	dfrA12	3
12	reads/Amk10A12_L001-ds.7519756767d74a08a58f7e61c4c6ebbb	A	Amk	10	DOX_2	GGTGACGGCGTC	3164	25066	NoARG	3
4	reads/Amk10A4_L001-ds.8c0b18fc4de44d58a6f28c539d707e90	A	Amk	10	DOX_2	GGTGACGGCGTC	335	212115	rmtB	3
5	reads/Amk10A5_L001-ds.d59ad7f2ad2044388cde27ff3bba6741	A	Amk	10	DOX_2	GGTGACGGCGTC	119	155760	tetA	3
9	reads/Amk10A9_L001-ds.ccc0b590e7444f5aab3225330613f9ab	A	Amk	10	DOX_2	GGTGACGGCGTC	105	212661	dfrA12	3
5	reads/Amk6B5_L001-ds.8fe8af5d59b84eb78b299c817911c6af	B	Amk	6	DOX_2	GGTGACGGCGTC	2264	226670	tetA	3
9	reads/Amk6B9_L001-ds.6c0e18ec68c0491691d037dfa90da330	B	Amk	6	DOX_2	GGTGACGGCGTC	635	36528	dfrA12	3
5	reads/Amk6C5_L001-ds.b3e01514d7fb482faf80e149590a2993	C	Amk	6	DOX_2	GGTGACGGCGTC	180	133267	tetA	3
9	reads/Amk6C9_L001-ds.c546ca827acc4672af8907889df4d784	C	Amk	6	DOX_2	GGTGACGGCGTC	147	127773	dfrA12	3
5	reads/Amk6D5_L001-ds.0fa8d629def041f2a1c8f66aef0cb201	D	Amk	6	DOX_2	GGTGACGGCGTC	264	284005	tetA	3
9	reads/Amk6D9_L001-ds.7c6db8c04849489d8c1d85ac4d474bed	D	Amk	6	DOX_2	GGTGACGGCGTC	3354	141088	dfrA12	3
5	reads/Amk6E5_L001-ds.eae48a7946b04cddaf5bae5907ac7dcc	E	Amk	6	DOX_2	GGTGACGGCGTC	1862	144181	tetA	3
9	reads/Amk6E9_L001-ds.234979da4b694a859fb39f4f0748a9a2	E	Amk	6	DOX_2	GGTGACGGCGTC	248	132038	dfrA12	3
5	reads/Amk6F5_L001-ds.2724f23f723a4d34bc972ab404af1198	F	Amk	6	DOX_2	GGTGACGGCGTC	116	278306	tetA	3
9	reads/Amk6F9_L001-ds.705f56ccd73c4eacbcfd9790301a763c	F	Amk	6	DOX_2	GGTGACGGCGTC	3197	164304	dfrA12	3
12	reads/Amk10A12_L001-ds.7519756767d74a08a58f7e61c4c6ebbb	A	Amk	10	TET	TGCAAATGGA	85	25066	NoARG	3
4	reads/Amk10A4_L001-ds.8c0b18fc4de44d58a6f28c539d707e90	A	Amk	10	TET	TGCAAATGGA	173	212115	rmtB	3
5	reads/Amk10A5_L001-ds.d59ad7f2ad2044388cde27ff3bba6741	A	Amk	10	TET	TGCAAATGGA	6	155760	tetA	3
9	reads/Amk10A9_L001-ds.ccc0b590e7444f5aab3225330613f9ab	A	Amk	10	TET	TGCAAATGGA	10	212661	dfrA12	3
5	reads/Amk6B5_L001-ds.8fe8af5d59b84eb78b299c817911c6af	B	Amk	6	TET	TGCAAATGGA	132	226670	tetA	3
9	reads/Amk6B9_L001-ds.6c0e18ec68c0491691d037dfa90da330	B	Amk	6	TET	TGCAAATGGA	62	36528	dfrA12	3
5	reads/Amk6C5_L001-ds.b3e01514d7fb482faf80e149590a2993	C	Amk	6	TET	TGCAAATGGA	10	133267	tetA	3
9	reads/Amk6C9_L001-ds.c546ca827acc4672af8907889df4d784	C	Amk	6	TET	TGCAAATGGA	8	127773	dfrA12	3
5	reads/Amk6D5_L001-ds.0fa8d629def041f2a1c8f66aef0cb201	D	Amk	6	TET	TGCAAATGGA	27	284005	tetA	3
9	reads/Amk6D9_L001-ds.7c6db8c04849489d8c1d85ac4d474bed	D	Amk	6	TET	TGCAAATGGA	310	141088	dfrA12	3
5	reads/Amk6E5_L001-ds.eae48a7946b04cddaf5bae5907ac7dcc	E	Amk	6	TET	TGCAAATGGA	210	144181	tetA	3
9	reads/Amk6E9_L001-ds.234979da4b694a859fb39f4f0748a9a2	E	Amk	6	TET	TGCAAATGGA	41	132038	dfrA12	3
5	reads/Amk6F5_L001-ds.2724f23f723a4d34bc972ab404af1198	F	Amk	6	TET	TGCAAATGGA	14	278306	tetA	3
9	reads/Amk6F9_L001-ds.705f56ccd73c4eacbcfd9790301a763c	F	Amk	6	TET	TGCAAATGGA	125	164304	dfrA12	3
12	reads/Amk10A12_L001-ds.7519756767d74a08a58f7e61c4c6ebbb	A	Amk	10	AZMCHL	GCGTAGCAGAGT	39	25066	NoARG	3
4	reads/Amk10A4_L001-ds.8c0b18fc4de44d58a6f28c539d707e90	A	Amk	10	AZMCHL	GCGTAGCAGAGT	11	212115	rmtB	3
5	reads/Amk10A5_L001-ds.d59ad7f2ad2044388cde27ff3bba6741	A	Amk	10	AZMCHL	GCGTAGCAGAGT	3	155760	tetA	3
9	reads/Amk10A9_L001-ds.ccc0b590e7444f5aab3225330613f9ab	A	Amk	10	AZMCHL	GCGTAGCAGAGT	11	212661	dfrA12	3
5	reads/Amk6B5_L001-ds.8fe8af5d59b84eb78b299c817911c6af	B	Amk	6	AZMCHL	GCGTAGCAGAGT	56	226670	tetA	3
9	reads/Amk6B9_L001-ds.6c0e18ec68c0491691d037dfa90da330	B	Amk	6	AZMCHL	GCGTAGCAGAGT	4	36528	dfrA12	3
5	reads/Amk6C5_L001-ds.b3e01514d7fb482faf80e149590a2993	C	Amk	6	AZMCHL	GCGTAGCAGAGT	22	133267	tetA	3
9	reads/Amk6C9_L001-ds.c546ca827acc4672af8907889df4d784	C	Amk	6	AZMCHL	GCGTAGCAGAGT	7	127773	dfrA12	3
5	reads/Amk6D5_L001-ds.0fa8d629def041f2a1c8f66aef0cb201	D	Amk	6	AZMCHL	GCGTAGCAGAGT	5	284005	tetA	3
9	reads/Amk6D9_L001-ds.7c6db8c04849489d8c1d85ac4d474bed	D	Amk	6	AZMCHL	GCGTAGCAGAGT	87	141088	dfrA12	3
5	reads/Amk6E5_L001-ds.eae48a7946b04cddaf5bae5907ac7dcc	E	Amk	6	AZMCHL	GCGTAGCAGAGT	14	144181	tetA	3
9	reads/Amk6E9_L001-ds.234979da4b694a859fb39f4f0748a9a2	E	Amk	6	AZMCHL	GCGTAGCAGAGT	5	132038	dfrA12	3
5	reads/Amk6F5_L001-ds.2724f23f723a4d34bc972ab404af1198	F	Amk	6	AZMCHL	GCGTAGCAGAGT	1	278306	tetA	3
9	reads/Amk6F9_L001-ds.705f56ccd73c4eacbcfd9790301a763c	F	Amk	6	AZMCHL	GCGTAGCAGAGT	121	164304	dfrA12	3
12	reads/Amk10A12_L001-ds.7519756767d74a08a58f7e61c4c6ebbb	A	Amk	10	LB	TGGTATGATTTG	3430	25066	NoARG	3
4	reads/Amk10A4_L001-ds.8c0b18fc4de44d58a6f28c539d707e90	A	Amk	10	LB	TGGTATGATTTG	49443	212115	rmtB	3
5	reads/Amk10A5_L001-ds.d59ad7f2ad2044388cde27ff3bba6741	A	Amk	10	LB	TGGTATGATTTG	239	155760	tetA	3
9	reads/Amk10A9_L001-ds.ccc0b590e7444f5aab3225330613f9ab	A	Amk	10	LB	TGGTATGATTTG	292	212661	dfrA12	3
5	reads/Amk6B5_L001-ds.8fe8af5d59b84eb78b299c817911c6af	B	Amk	6	LB	TGGTATGATTTG	3974	226670	tetA	3
9	reads/Amk6B9_L001-ds.6c0e18ec68c0491691d037dfa90da330	B	Amk	6	LB	TGGTATGATTTG	941	36528	dfrA12	3
5	reads/Amk6C5_L001-ds.b3e01514d7fb482faf80e149590a2993	C	Amk	6	LB	TGGTATGATTTG	444	133267	tetA	3
9	reads/Amk6C9_L001-ds.c546ca827acc4672af8907889df4d784	C	Amk	6	LB	TGGTATGATTTG	214	127773	dfrA12	3
5	reads/Amk6D5_L001-ds.0fa8d629def041f2a1c8f66aef0cb201	D	Amk	6	LB	TGGTATGATTTG	238902	284005	tetA	3
9	reads/Amk6D9_L001-ds.7c6db8c04849489d8c1d85ac4d474bed	D	Amk	6	LB	TGGTATGATTTG	4418	141088	dfrA12	3
5	reads/Amk6E5_L001-ds.eae48a7946b04cddaf5bae5907ac7dcc	E	Amk	6	LB	TGGTATGATTTG	17632	144181	tetA	3
9	reads/Amk6E9_L001-ds.234979da4b694a859fb39f4f0748a9a2	E	Amk	6	LB	TGGTATGATTTG	430	132038	dfrA12	3
5	reads/Amk6F5_L001-ds.2724f23f723a4d34bc972ab404af1198	F	Amk	6	LB	TGGTATGATTTG	377	278306	tetA	3
9	reads/Amk6F9_L001-ds.705f56ccd73c4eacbcfd9790301a763c	F	Amk	6	LB	TGGTATGATTTG	3693	164304	dfrA12	3
10	reads/Azy5A10_L001-ds.67baf7858dfd4d549dabce0eed0098c8	A	Azy	5	CST	GGTTACCACAGG	466	164986	tetC	3
11	reads/Azy5A11_L001-ds.efc87a17fcd64412bb94acdd60ea669e	A	Azy	5	CST	GGTTACCACAGG	4935	129517	msrD	3
12	reads/Azy5A12_L001-ds.5c9af25230f546c492f994e495c19510	A	Azy	5	CST	GGTTACCACAGG	250	242026	NoARG	3
1	reads/Azy5A1_L001-ds.ea772f3e16b5476fb80d360fe99dfd58	A	Azy	5	CST	GGTTACCACAGG	886	193902	Tem-219	3
2	reads/Azy5A2_L001-ds.2678427167434ffdb90fbb4c132fc133	A	Azy	5	CST	GGTTACCACAGG	1503	167571	Erm(42)	3
3	reads/Azy5A3_L001-ds.e5e5da897eed4c40b0c5f2a9de43a2d8	A	Azy	5	CST	GGTTACCACAGG	177	87690	aadK	3
4	reads/Azy5A4_L001-ds.db07d7dcc16f4b47830796c6d1c4f8af	A	Azy	5	CST	GGTTACCACAGG	285	127775	rmtB	3
5	reads/Azy5A5_L001-ds.118d299e3d94459ab62aa719e3a034fb	A	Azy	5	CST	GGTTACCACAGG	337	116931	tetA	3
6	reads/Azy5A6_L001-ds.4a86347c5e604c8b897190aafeb68df2	A	Azy	5	CST	GGTTACCACAGG	124	159302	floR	3
7	reads/Azy5A7_L001-ds.cd6d685c77b0409a9f8b6653cc901e15	A	Azy	5	CST	GGTTACCACAGG	317	112602	cmlA5	3
8	reads/Azy5A8_L001-ds.4e4eefe3ffd8429291fce7c70ec36751	A	Azy	5	CST	GGTTACCACAGG	429	139773	qnrS1	3
9	reads/Azy5A9_L001-ds.f161b4740bef49f08cf02037b8ea9935	A	Azy	5	CST	GGTTACCACAGG	564	195993	dfrA12	3
10	reads/Azy5A10_L001-ds.67baf7858dfd4d549dabce0eed0098c8	A	Azy	5	FEP	ACAGGTTAATTT	9453	164986	tetC	3
11	reads/Azy5A11_L001-ds.efc87a17fcd64412bb94acdd60ea669e	A	Azy	5	FEP	ACAGGTTAATTT	523	129517	msrD	3
12	reads/Azy5A12_L001-ds.5c9af25230f546c492f994e495c19510	A	Azy	5	FEP	ACAGGTTAATTT	9417	242026	NoARG	3
1	reads/Azy5A1_L001-ds.ea772f3e16b5476fb80d360fe99dfd58	A	Azy	5	FEP	ACAGGTTAATTT	11863	193902	Tem-219	3
2	reads/Azy5A2_L001-ds.2678427167434ffdb90fbb4c132fc133	A	Azy	5	FEP	ACAGGTTAATTT	6885	167571	Erm(42)	3
3	reads/Azy5A3_L001-ds.e5e5da897eed4c40b0c5f2a9de43a2d8	A	Azy	5	FEP	ACAGGTTAATTT	13548	87690	aadK	3
4	reads/Azy5A4_L001-ds.db07d7dcc16f4b47830796c6d1c4f8af	A	Azy	5	FEP	ACAGGTTAATTT	6682	127775	rmtB	3
5	reads/Azy5A5_L001-ds.118d299e3d94459ab62aa719e3a034fb	A	Azy	5	FEP	ACAGGTTAATTT	6580	116931	tetA	3
6	reads/Azy5A6_L001-ds.4a86347c5e604c8b897190aafeb68df2	A	Azy	5	FEP	ACAGGTTAATTT	2361	159302	floR	3
7	reads/Azy5A7_L001-ds.cd6d685c77b0409a9f8b6653cc901e15	A	Azy	5	FEP	ACAGGTTAATTT	8377	112602	cmlA5	3
8	reads/Azy5A8_L001-ds.4e4eefe3ffd8429291fce7c70ec36751	A	Azy	5	FEP	ACAGGTTAATTT	11035	139773	qnrS1	3
9	reads/Azy5A9_L001-ds.f161b4740bef49f08cf02037b8ea9935	A	Azy	5	FEP	ACAGGTTAATTT	9777	195993	dfrA12	3
10	reads/Azy5A10_L001-ds.67baf7858dfd4d549dabce0eed0098c8	A	Azy	5	GEN	CTTGGCTGTTAA	290	164986	tetC	3
11	reads/Azy5A11_L001-ds.efc87a17fcd64412bb94acdd60ea669e	A	Azy	5	GEN	CTTGGCTGTTAA	769	129517	msrD	3
12	reads/Azy5A12_L001-ds.5c9af25230f546c492f994e495c19510	A	Azy	5	GEN	CTTGGCTGTTAA	166	242026	NoARG	3
1	reads/Azy5A1_L001-ds.ea772f3e16b5476fb80d360fe99dfd58	A	Azy	5	GEN	CTTGGCTGTTAA	235	193902	Tem-219	3
2	reads/Azy5A2_L001-ds.2678427167434ffdb90fbb4c132fc133	A	Azy	5	GEN	CTTGGCTGTTAA	446	167571	Erm(42)	3
3	reads/Azy5A3_L001-ds.e5e5da897eed4c40b0c5f2a9de43a2d8	A	Azy	5	GEN	CTTGGCTGTTAA	51	87690	aadK	3
4	reads/Azy5A4_L001-ds.db07d7dcc16f4b47830796c6d1c4f8af	A	Azy	5	GEN	CTTGGCTGTTAA	141	127775	rmtB	3
5	reads/Azy5A5_L001-ds.118d299e3d94459ab62aa719e3a034fb	A	Azy	5	GEN	CTTGGCTGTTAA	140	116931	tetA	3
6	reads/Azy5A6_L001-ds.4a86347c5e604c8b897190aafeb68df2	A	Azy	5	GEN	CTTGGCTGTTAA	18	159302	floR	3
7	reads/Azy5A7_L001-ds.cd6d685c77b0409a9f8b6653cc901e15	A	Azy	5	GEN	CTTGGCTGTTAA	246	112602	cmlA5	3
8	reads/Azy5A8_L001-ds.4e4eefe3ffd8429291fce7c70ec36751	A	Azy	5	GEN	CTTGGCTGTTAA	250	139773	qnrS1	3
9	reads/Azy5A9_L001-ds.f161b4740bef49f08cf02037b8ea9935	A	Azy	5	GEN	CTTGGCTGTTAA	279	195993	dfrA12	3
10	reads/Azy5A10_L001-ds.67baf7858dfd4d549dabce0eed0098c8	A	Azy	5	AMK	GATGATGTCATA	361	164986	tetC	3
11	reads/Azy5A11_L001-ds.efc87a17fcd64412bb94acdd60ea669e	A	Azy	5	AMK	GATGATGTCATA	320	129517	msrD	3
12	reads/Azy5A12_L001-ds.5c9af25230f546c492f994e495c19510	A	Azy	5	AMK	GATGATGTCATA	306	242026	NoARG	3
1	reads/Azy5A1_L001-ds.ea772f3e16b5476fb80d360fe99dfd58	A	Azy	5	AMK	GATGATGTCATA	216	193902	Tem-219	3
2	reads/Azy5A2_L001-ds.2678427167434ffdb90fbb4c132fc133	A	Azy	5	AMK	GATGATGTCATA	339	167571	Erm(42)	3
3	reads/Azy5A3_L001-ds.e5e5da897eed4c40b0c5f2a9de43a2d8	A	Azy	5	AMK	GATGATGTCATA	89	87690	aadK	3
4	reads/Azy5A4_L001-ds.db07d7dcc16f4b47830796c6d1c4f8af	A	Azy	5	AMK	GATGATGTCATA	56	127775	rmtB	3
5	reads/Azy5A5_L001-ds.118d299e3d94459ab62aa719e3a034fb	A	Azy	5	AMK	GATGATGTCATA	111	116931	tetA	3
6	reads/Azy5A6_L001-ds.4a86347c5e604c8b897190aafeb68df2	A	Azy	5	AMK	GATGATGTCATA	68	159302	floR	3
7	reads/Azy5A7_L001-ds.cd6d685c77b0409a9f8b6653cc901e15	A	Azy	5	AMK	GATGATGTCATA	264	112602	cmlA5	3
8	reads/Azy5A8_L001-ds.4e4eefe3ffd8429291fce7c70ec36751	A	Azy	5	AMK	GATGATGTCATA	168	139773	qnrS1	3
9	reads/Azy5A9_L001-ds.f161b4740bef49f08cf02037b8ea9935	A	Azy	5	AMK	GATGATGTCATA	292	195993	dfrA12	3
10	reads/Azy5A10_L001-ds.67baf7858dfd4d549dabce0eed0098c8	A	Azy	5	AZM	CATAAGCTTGTT	43420	164986	tetC	3
11	reads/Azy5A11_L001-ds.efc87a17fcd64412bb94acdd60ea669e	A	Azy	5	AZM	CATAAGCTTGTT	1120	129517	msrD	3
12	reads/Azy5A12_L001-ds.5c9af25230f546c492f994e495c19510	A	Azy	5	AZM	CATAAGCTTGTT	36979	242026	NoARG	3
1	reads/Azy5A1_L001-ds.ea772f3e16b5476fb80d360fe99dfd58	A	Azy	5	AZM	CATAAGCTTGTT	68320	193902	Tem-219	3
2	reads/Azy5A2_L001-ds.2678427167434ffdb90fbb4c132fc133	A	Azy	5	AZM	CATAAGCTTGTT	25355	167571	Erm(42)	3
3	reads/Azy5A3_L001-ds.e5e5da897eed4c40b0c5f2a9de43a2d8	A	Azy	5	AZM	CATAAGCTTGTT	45047	87690	aadK	3
4	reads/Azy5A4_L001-ds.db07d7dcc16f4b47830796c6d1c4f8af	A	Azy	5	AZM	CATAAGCTTGTT	54191	127775	rmtB	3
5	reads/Azy5A5_L001-ds.118d299e3d94459ab62aa719e3a034fb	A	Azy	5	AZM	CATAAGCTTGTT	32868	116931	tetA	3
6	reads/Azy5A6_L001-ds.4a86347c5e604c8b897190aafeb68df2	A	Azy	5	AZM	CATAAGCTTGTT	13491	159302	floR	3
7	reads/Azy5A7_L001-ds.cd6d685c77b0409a9f8b6653cc901e15	A	Azy	5	AZM	CATAAGCTTGTT	37080	112602	cmlA5	3
8	reads/Azy5A8_L001-ds.4e4eefe3ffd8429291fce7c70ec36751	A	Azy	5	AZM	CATAAGCTTGTT	40167	139773	qnrS1	3
9	reads/Azy5A9_L001-ds.f161b4740bef49f08cf02037b8ea9935	A	Azy	5	AZM	CATAAGCTTGTT	66396	195993	dfrA12	3
10	reads/Azy5A10_L001-ds.67baf7858dfd4d549dabce0eed0098c8	A	Azy	5	CIP	TGGTAAACTTAA	1911	164986	tetC	3
11	reads/Azy5A11_L001-ds.efc87a17fcd64412bb94acdd60ea669e	A	Azy	5	CIP	TGGTAAACTTAA	43232	129517	msrD	3
12	reads/Azy5A12_L001-ds.5c9af25230f546c492f994e495c19510	A	Azy	5	CIP	TGGTAAACTTAA	1386	242026	NoARG	3
1	reads/Azy5A1_L001-ds.ea772f3e16b5476fb80d360fe99dfd58	A	Azy	5	CIP	TGGTAAACTTAA	2660	193902	Tem-219	3
2	reads/Azy5A2_L001-ds.2678427167434ffdb90fbb4c132fc133	A	Azy	5	CIP	TGGTAAACTTAA	19978	167571	Erm(42)	3
3	reads/Azy5A3_L001-ds.e5e5da897eed4c40b0c5f2a9de43a2d8	A	Azy	5	CIP	TGGTAAACTTAA	725	87690	aadK	3
4	reads/Azy5A4_L001-ds.db07d7dcc16f4b47830796c6d1c4f8af	A	Azy	5	CIP	TGGTAAACTTAA	1203	127775	rmtB	3
5	reads/Azy5A5_L001-ds.118d299e3d94459ab62aa719e3a034fb	A	Azy	5	CIP	TGGTAAACTTAA	1292	116931	tetA	3
6	reads/Azy5A6_L001-ds.4a86347c5e604c8b897190aafeb68df2	A	Azy	5	CIP	TGGTAAACTTAA	1327	159302	floR	3
7	reads/Azy5A7_L001-ds.cd6d685c77b0409a9f8b6653cc901e15	A	Azy	5	CIP	TGGTAAACTTAA	891	112602	cmlA5	3
8	reads/Azy5A8_L001-ds.4e4eefe3ffd8429291fce7c70ec36751	A	Azy	5	CIP	TGGTAAACTTAA	2536	139773	qnrS1	3
9	reads/Azy5A9_L001-ds.f161b4740bef49f08cf02037b8ea9935	A	Azy	5	CIP	TGGTAAACTTAA	2256	195993	dfrA12	3
10	reads/Azy5A10_L001-ds.67baf7858dfd4d549dabce0eed0098c8	A	Azy	5	TMP	ATAGATTTGAGC	2255	164986	tetC	3
11	reads/Azy5A11_L001-ds.efc87a17fcd64412bb94acdd60ea669e	A	Azy	5	TMP	ATAGATTTGAGC	22880	129517	msrD	3
12	reads/Azy5A12_L001-ds.5c9af25230f546c492f994e495c19510	A	Azy	5	TMP	ATAGATTTGAGC	1631	242026	NoARG	3
1	reads/Azy5A1_L001-ds.ea772f3e16b5476fb80d360fe99dfd58	A	Azy	5	TMP	ATAGATTTGAGC	3486	193902	Tem-219	3
2	reads/Azy5A2_L001-ds.2678427167434ffdb90fbb4c132fc133	A	Azy	5	TMP	ATAGATTTGAGC	9660	167571	Erm(42)	3
3	reads/Azy5A3_L001-ds.e5e5da897eed4c40b0c5f2a9de43a2d8	A	Azy	5	TMP	ATAGATTTGAGC	797	87690	aadK	3
4	reads/Azy5A4_L001-ds.db07d7dcc16f4b47830796c6d1c4f8af	A	Azy	5	TMP	ATAGATTTGAGC	1028	127775	rmtB	3
5	reads/Azy5A5_L001-ds.118d299e3d94459ab62aa719e3a034fb	A	Azy	5	TMP	ATAGATTTGAGC	1821	116931	tetA	3
6	reads/Azy5A6_L001-ds.4a86347c5e604c8b897190aafeb68df2	A	Azy	5	TMP	ATAGATTTGAGC	593	159302	floR	3
7	reads/Azy5A7_L001-ds.cd6d685c77b0409a9f8b6653cc901e15	A	Azy	5	TMP	ATAGATTTGAGC	1284	112602	cmlA5	3
8	reads/Azy5A8_L001-ds.4e4eefe3ffd8429291fce7c70ec36751	A	Azy	5	TMP	ATAGATTTGAGC	1856	139773	qnrS1	3
9	reads/Azy5A9_L001-ds.f161b4740bef49f08cf02037b8ea9935	A	Azy	5	TMP	ATAGATTTGAGC	2696	195993	dfrA12	3
10	reads/Azy5A10_L001-ds.67baf7858dfd4d549dabce0eed0098c8	A	Azy	5	DOX_6	CTTGTTCATGAT	77968	164986	tetC	3
11	reads/Azy5A11_L001-ds.efc87a17fcd64412bb94acdd60ea669e	A	Azy	5	DOX_6	CTTGTTCATGAT	4656	129517	msrD	3
12	reads/Azy5A12_L001-ds.5c9af25230f546c492f994e495c19510	A	Azy	5	DOX_6	CTTGTTCATGAT	149943	242026	NoARG	3
1	reads/Azy5A1_L001-ds.ea772f3e16b5476fb80d360fe99dfd58	A	Azy	5	DOX_6	CTTGTTCATGAT	70544	193902	Tem-219	3
2	reads/Azy5A2_L001-ds.2678427167434ffdb90fbb4c132fc133	A	Azy	5	DOX_6	CTTGTTCATGAT	56454	167571	Erm(42)	3
3	reads/Azy5A3_L001-ds.e5e5da897eed4c40b0c5f2a9de43a2d8	A	Azy	5	DOX_6	CTTGTTCATGAT	15511	87690	aadK	3
4	reads/Azy5A4_L001-ds.db07d7dcc16f4b47830796c6d1c4f8af	A	Azy	5	DOX_6	CTTGTTCATGAT	42259	127775	rmtB	3
5	reads/Azy5A5_L001-ds.118d299e3d94459ab62aa719e3a034fb	A	Azy	5	DOX_6	CTTGTTCATGAT	52394	116931	tetA	3
6	reads/Azy5A6_L001-ds.4a86347c5e604c8b897190aafeb68df2	A	Azy	5	DOX_6	CTTGTTCATGAT	14629	159302	floR	3
7	reads/Azy5A7_L001-ds.cd6d685c77b0409a9f8b6653cc901e15	A	Azy	5	DOX_6	CTTGTTCATGAT	40151	112602	cmlA5	3
8	reads/Azy5A8_L001-ds.4e4eefe3ffd8429291fce7c70ec36751	A	Azy	5	DOX_6	CTTGTTCATGAT	47383	139773	qnrS1	3
9	reads/Azy5A9_L001-ds.f161b4740bef49f08cf02037b8ea9935	A	Azy	5	DOX_6	CTTGTTCATGAT	76592	195993	dfrA12	3
10	reads/Azy5A10_L001-ds.67baf7858dfd4d549dabce0eed0098c8	A	Azy	5	DOX_2	GGTGACGGCGTC	4477	164986	tetC	3
11	reads/Azy5A11_L001-ds.efc87a17fcd64412bb94acdd60ea669e	A	Azy	5	DOX_2	GGTGACGGCGTC	1706	129517	msrD	3
12	reads/Azy5A12_L001-ds.5c9af25230f546c492f994e495c19510	A	Azy	5	DOX_2	GGTGACGGCGTC	10707	242026	NoARG	3
1	reads/Azy5A1_L001-ds.ea772f3e16b5476fb80d360fe99dfd58	A	Azy	5	DOX_2	GGTGACGGCGTC	6627	193902	Tem-219	3
2	reads/Azy5A2_L001-ds.2678427167434ffdb90fbb4c132fc133	A	Azy	5	DOX_2	GGTGACGGCGTC	6207	167571	Erm(42)	3
3	reads/Azy5A3_L001-ds.e5e5da897eed4c40b0c5f2a9de43a2d8	A	Azy	5	DOX_2	GGTGACGGCGTC	1783	87690	aadK	3
4	reads/Azy5A4_L001-ds.db07d7dcc16f4b47830796c6d1c4f8af	A	Azy	5	DOX_2	GGTGACGGCGTC	3098	127775	rmtB	3
5	reads/Azy5A5_L001-ds.118d299e3d94459ab62aa719e3a034fb	A	Azy	5	DOX_2	GGTGACGGCGTC	4787	116931	tetA	3
6	reads/Azy5A6_L001-ds.4a86347c5e604c8b897190aafeb68df2	A	Azy	5	DOX_2	GGTGACGGCGTC	3238	159302	floR	3
7	reads/Azy5A7_L001-ds.cd6d685c77b0409a9f8b6653cc901e15	A	Azy	5	DOX_2	GGTGACGGCGTC	3422	112602	cmlA5	3
8	reads/Azy5A8_L001-ds.4e4eefe3ffd8429291fce7c70ec36751	A	Azy	5	DOX_2	GGTGACGGCGTC	3156	139773	qnrS1	3
9	reads/Azy5A9_L001-ds.f161b4740bef49f08cf02037b8ea9935	A	Azy	5	DOX_2	GGTGACGGCGTC	5798	195993	dfrA12	3
10	reads/Azy5A10_L001-ds.67baf7858dfd4d549dabce0eed0098c8	A	Azy	5	TET	TGCAAATGGA	207	164986	tetC	3
11	reads/Azy5A11_L001-ds.efc87a17fcd64412bb94acdd60ea669e	A	Azy	5	TET	TGCAAATGGA	377	129517	msrD	3
12	reads/Azy5A12_L001-ds.5c9af25230f546c492f994e495c19510	A	Azy	5	TET	TGCAAATGGA	206	242026	NoARG	3
1	reads/Azy5A1_L001-ds.ea772f3e16b5476fb80d360fe99dfd58	A	Azy	5	TET	TGCAAATGGA	416	193902	Tem-219	3
2	reads/Azy5A2_L001-ds.2678427167434ffdb90fbb4c132fc133	A	Azy	5	TET	TGCAAATGGA	709	167571	Erm(42)	3
3	reads/Azy5A3_L001-ds.e5e5da897eed4c40b0c5f2a9de43a2d8	A	Azy	5	TET	TGCAAATGGA	124	87690	aadK	3
4	reads/Azy5A4_L001-ds.db07d7dcc16f4b47830796c6d1c4f8af	A	Azy	5	TET	TGCAAATGGA	535	127775	rmtB	3
5	reads/Azy5A5_L001-ds.118d299e3d94459ab62aa719e3a034fb	A	Azy	5	TET	TGCAAATGGA	392	116931	tetA	3
6	reads/Azy5A6_L001-ds.4a86347c5e604c8b897190aafeb68df2	A	Azy	5	TET	TGCAAATGGA	307	159302	floR	3
7	reads/Azy5A7_L001-ds.cd6d685c77b0409a9f8b6653cc901e15	A	Azy	5	TET	TGCAAATGGA	177	112602	cmlA5	3
8	reads/Azy5A8_L001-ds.4e4eefe3ffd8429291fce7c70ec36751	A	Azy	5	TET	TGCAAATGGA	1954	139773	qnrS1	3
9	reads/Azy5A9_L001-ds.f161b4740bef49f08cf02037b8ea9935	A	Azy	5	TET	TGCAAATGGA	266	195993	dfrA12	3
10	reads/Azy5A10_L001-ds.67baf7858dfd4d549dabce0eed0098c8	A	Azy	5	AZMCHL	GCGTAGCAGAGT	5152	164986	tetC	3
11	reads/Azy5A11_L001-ds.efc87a17fcd64412bb94acdd60ea669e	A	Azy	5	AZMCHL	GCGTAGCAGAGT	253	129517	msrD	3
12	reads/Azy5A12_L001-ds.5c9af25230f546c492f994e495c19510	A	Azy	5	AZMCHL	GCGTAGCAGAGT	6728	242026	NoARG	3
1	reads/Azy5A1_L001-ds.ea772f3e16b5476fb80d360fe99dfd58	A	Azy	5	AZMCHL	GCGTAGCAGAGT	4039	193902	Tem-219	3
2	reads/Azy5A2_L001-ds.2678427167434ffdb90fbb4c132fc133	A	Azy	5	AZMCHL	GCGTAGCAGAGT	2469	167571	Erm(42)	3
3	reads/Azy5A3_L001-ds.e5e5da897eed4c40b0c5f2a9de43a2d8	A	Azy	5	AZMCHL	GCGTAGCAGAGT	121	87690	aadK	3
4	reads/Azy5A4_L001-ds.db07d7dcc16f4b47830796c6d1c4f8af	A	Azy	5	AZMCHL	GCGTAGCAGAGT	4769	127775	rmtB	3
5	reads/Azy5A5_L001-ds.118d299e3d94459ab62aa719e3a034fb	A	Azy	5	AZMCHL	GCGTAGCAGAGT	2207	116931	tetA	3
6	reads/Azy5A6_L001-ds.4a86347c5e604c8b897190aafeb68df2	A	Azy	5	AZMCHL	GCGTAGCAGAGT	338	159302	floR	3
7	reads/Azy5A7_L001-ds.cd6d685c77b0409a9f8b6653cc901e15	A	Azy	5	AZMCHL	GCGTAGCAGAGT	7614	112602	cmlA5	3
8	reads/Azy5A8_L001-ds.4e4eefe3ffd8429291fce7c70ec36751	A	Azy	5	AZMCHL	GCGTAGCAGAGT	13217	139773	qnrS1	3
9	reads/Azy5A9_L001-ds.f161b4740bef49f08cf02037b8ea9935	A	Azy	5	AZMCHL	GCGTAGCAGAGT	7308	195993	dfrA12	3
10	reads/Azy5A10_L001-ds.67baf7858dfd4d549dabce0eed0098c8	A	Azy	5	LB	TGGTATGATTTG	2096	164986	tetC	3
11	reads/Azy5A11_L001-ds.efc87a17fcd64412bb94acdd60ea669e	A	Azy	5	LB	TGGTATGATTTG	37037	129517	msrD	3
12	reads/Azy5A12_L001-ds.5c9af25230f546c492f994e495c19510	A	Azy	5	LB	TGGTATGATTTG	1044	242026	NoARG	3
1	reads/Azy5A1_L001-ds.ea772f3e16b5476fb80d360fe99dfd58	A	Azy	5	LB	TGGTATGATTTG	3077	193902	Tem-219	3
2	reads/Azy5A2_L001-ds.2678427167434ffdb90fbb4c132fc133	A	Azy	5	LB	TGGTATGATTTG	22239	167571	Erm(42)	3
3	reads/Azy5A3_L001-ds.e5e5da897eed4c40b0c5f2a9de43a2d8	A	Azy	5	LB	TGGTATGATTTG	873	87690	aadK	3
4	reads/Azy5A4_L001-ds.db07d7dcc16f4b47830796c6d1c4f8af	A	Azy	5	LB	TGGTATGATTTG	1013	127775	rmtB	3
5	reads/Azy5A5_L001-ds.118d299e3d94459ab62aa719e3a034fb	A	Azy	5	LB	TGGTATGATTTG	1702	116931	tetA	3
6	reads/Azy5A6_L001-ds.4a86347c5e604c8b897190aafeb68df2	A	Azy	5	LB	TGGTATGATTTG	106481	159302	floR	3
7	reads/Azy5A7_L001-ds.cd6d685c77b0409a9f8b6653cc901e15	A	Azy	5	LB	TGGTATGATTTG	1167	112602	cmlA5	3
8	reads/Azy5A8_L001-ds.4e4eefe3ffd8429291fce7c70ec36751	A	Azy	5	LB	TGGTATGATTTG	1589	139773	qnrS1	3
9	reads/Azy5A9_L001-ds.f161b4740bef49f08cf02037b8ea9935	A	Azy	5	LB	TGGTATGATTTG	2496	195993	dfrA12	3
10	reads/Cip4A10_L001-ds.2f1d2170872047e5b44c4d0a5722a839	A	Cip	4	CST	GGTTACCACAGG	73	149043	tetC	3
11	reads/Cip4A11_L001-ds.f9638b814eb2419fbfae3d594f368cbb	A	Cip	4	CST	GGTTACCACAGG	138	228817	msrD	3
12	reads/Cip4A12_L001-ds.24efe7b3a9744a6f800414ef438a926d	A	Cip	4	CST	GGTTACCACAGG	132	329924	NoARG	3
1	reads/Cip4A1_L001-ds.fea399f41662449eac85b07792c66beb	A	Cip	4	CST	GGTTACCACAGG	235	345208	Tem-219	3
2	reads/Cip4A2_L001-ds.8dc19de4ce3f4f8a936055642cfa3422	A	Cip	4	CST	GGTTACCACAGG	290	230932	Erm(42)	3
3	reads/Cip4A3_L001-ds.ea9ee43fbf244dcd8cd606d939a3374b	A	Cip	4	CST	GGTTACCACAGG	532	189783	aadK	3
4	reads/Cip4A4_L001-ds.26b98f8a50a949d8997fa835d5be3b46	A	Cip	4	CST	GGTTACCACAGG	112	150576	rmtB	3
5	reads/Cip4A5_L001-ds.7f30e3254e0c42ab8cb7b4269c750f72	A	Cip	4	CST	GGTTACCACAGG	239	195117	tetA	3
6	reads/Cip4A6_L001-ds.fd45bc32de9346209b537e65ab63f5f3	A	Cip	4	CST	GGTTACCACAGG	165	146002	floR	3
7	reads/Cip4A7_L001-ds.fc292127dd82468c8d85e343b524dab9	A	Cip	4	CST	GGTTACCACAGG	88	173290	cmlA5	3
8	reads/Cip4A8_L001-ds.bd8e48900dd043ea9068325c899467fa	A	Cip	4	CST	GGTTACCACAGG	107	151016	qnrS1	3
9	reads/Cip4A9_L001-ds.faf4f4828051499ca5ff182effc24e45	A	Cip	4	CST	GGTTACCACAGG	19	3079	dfrA12	3
10	reads/Cip4A10_L001-ds.2f1d2170872047e5b44c4d0a5722a839	A	Cip	4	FEP	ACAGGTTAATTT	124	149043	tetC	3
11	reads/Cip4A11_L001-ds.f9638b814eb2419fbfae3d594f368cbb	A	Cip	4	FEP	ACAGGTTAATTT	79	228817	msrD	3
12	reads/Cip4A12_L001-ds.24efe7b3a9744a6f800414ef438a926d	A	Cip	4	FEP	ACAGGTTAATTT	49	329924	NoARG	3
1	reads/Cip4A1_L001-ds.fea399f41662449eac85b07792c66beb	A	Cip	4	FEP	ACAGGTTAATTT	194	345208	Tem-219	3
2	reads/Cip4A2_L001-ds.8dc19de4ce3f4f8a936055642cfa3422	A	Cip	4	FEP	ACAGGTTAATTT	481	230932	Erm(42)	3
3	reads/Cip4A3_L001-ds.ea9ee43fbf244dcd8cd606d939a3374b	A	Cip	4	FEP	ACAGGTTAATTT	86	189783	aadK	3
4	reads/Cip4A4_L001-ds.26b98f8a50a949d8997fa835d5be3b46	A	Cip	4	FEP	ACAGGTTAATTT	158	150576	rmtB	3
5	reads/Cip4A5_L001-ds.7f30e3254e0c42ab8cb7b4269c750f72	A	Cip	4	FEP	ACAGGTTAATTT	314	195117	tetA	3
6	reads/Cip4A6_L001-ds.fd45bc32de9346209b537e65ab63f5f3	A	Cip	4	FEP	ACAGGTTAATTT	67	146002	floR	3
7	reads/Cip4A7_L001-ds.fc292127dd82468c8d85e343b524dab9	A	Cip	4	FEP	ACAGGTTAATTT	100	173290	cmlA5	3
8	reads/Cip4A8_L001-ds.bd8e48900dd043ea9068325c899467fa	A	Cip	4	FEP	ACAGGTTAATTT	158	151016	qnrS1	3
9	reads/Cip4A9_L001-ds.faf4f4828051499ca5ff182effc24e45	A	Cip	4	FEP	ACAGGTTAATTT	3	3079	dfrA12	3
10	reads/Cip4A10_L001-ds.2f1d2170872047e5b44c4d0a5722a839	A	Cip	4	GEN	CTTGGCTGTTAA	45	149043	tetC	3
11	reads/Cip4A11_L001-ds.f9638b814eb2419fbfae3d594f368cbb	A	Cip	4	GEN	CTTGGCTGTTAA	40	228817	msrD	3
12	reads/Cip4A12_L001-ds.24efe7b3a9744a6f800414ef438a926d	A	Cip	4	GEN	CTTGGCTGTTAA	50	329924	NoARG	3
1	reads/Cip4A1_L001-ds.fea399f41662449eac85b07792c66beb	A	Cip	4	GEN	CTTGGCTGTTAA	187	345208	Tem-219	3
2	reads/Cip4A2_L001-ds.8dc19de4ce3f4f8a936055642cfa3422	A	Cip	4	GEN	CTTGGCTGTTAA	119	230932	Erm(42)	3
3	reads/Cip4A3_L001-ds.ea9ee43fbf244dcd8cd606d939a3374b	A	Cip	4	GEN	CTTGGCTGTTAA	38	189783	aadK	3
4	reads/Cip4A4_L001-ds.26b98f8a50a949d8997fa835d5be3b46	A	Cip	4	GEN	CTTGGCTGTTAA	72	150576	rmtB	3
5	reads/Cip4A5_L001-ds.7f30e3254e0c42ab8cb7b4269c750f72	A	Cip	4	GEN	CTTGGCTGTTAA	219	195117	tetA	3
6	reads/Cip4A6_L001-ds.fd45bc32de9346209b537e65ab63f5f3	A	Cip	4	GEN	CTTGGCTGTTAA	24	146002	floR	3
7	reads/Cip4A7_L001-ds.fc292127dd82468c8d85e343b524dab9	A	Cip	4	GEN	CTTGGCTGTTAA	38	173290	cmlA5	3
8	reads/Cip4A8_L001-ds.bd8e48900dd043ea9068325c899467fa	A	Cip	4	GEN	CTTGGCTGTTAA	28	151016	qnrS1	3
9	reads/Cip4A9_L001-ds.faf4f4828051499ca5ff182effc24e45	A	Cip	4	GEN	CTTGGCTGTTAA	0	3079	dfrA12	3
10	reads/Cip4A10_L001-ds.2f1d2170872047e5b44c4d0a5722a839	A	Cip	4	AMK	GATGATGTCATA	355	149043	tetC	3
11	reads/Cip4A11_L001-ds.f9638b814eb2419fbfae3d594f368cbb	A	Cip	4	AMK	GATGATGTCATA	529	228817	msrD	3
12	reads/Cip4A12_L001-ds.24efe7b3a9744a6f800414ef438a926d	A	Cip	4	AMK	GATGATGTCATA	547	329924	NoARG	3
1	reads/Cip4A1_L001-ds.fea399f41662449eac85b07792c66beb	A	Cip	4	AMK	GATGATGTCATA	381	345208	Tem-219	3
2	reads/Cip4A2_L001-ds.8dc19de4ce3f4f8a936055642cfa3422	A	Cip	4	AMK	GATGATGTCATA	506	230932	Erm(42)	3
3	reads/Cip4A3_L001-ds.ea9ee43fbf244dcd8cd606d939a3374b	A	Cip	4	AMK	GATGATGTCATA	115	189783	aadK	3
4	reads/Cip4A4_L001-ds.26b98f8a50a949d8997fa835d5be3b46	A	Cip	4	AMK	GATGATGTCATA	282	150576	rmtB	3
5	reads/Cip4A5_L001-ds.7f30e3254e0c42ab8cb7b4269c750f72	A	Cip	4	AMK	GATGATGTCATA	407	195117	tetA	3
6	reads/Cip4A6_L001-ds.fd45bc32de9346209b537e65ab63f5f3	A	Cip	4	AMK	GATGATGTCATA	118	146002	floR	3
7	reads/Cip4A7_L001-ds.fc292127dd82468c8d85e343b524dab9	A	Cip	4	AMK	GATGATGTCATA	811	173290	cmlA5	3
8	reads/Cip4A8_L001-ds.bd8e48900dd043ea9068325c899467fa	A	Cip	4	AMK	GATGATGTCATA	423	151016	qnrS1	3
9	reads/Cip4A9_L001-ds.faf4f4828051499ca5ff182effc24e45	A	Cip	4	AMK	GATGATGTCATA	23	3079	dfrA12	3
10	reads/Cip4A10_L001-ds.2f1d2170872047e5b44c4d0a5722a839	A	Cip	4	AZM	CATAAGCTTGTT	36	149043	tetC	3
11	reads/Cip4A11_L001-ds.f9638b814eb2419fbfae3d594f368cbb	A	Cip	4	AZM	CATAAGCTTGTT	46	228817	msrD	3
12	reads/Cip4A12_L001-ds.24efe7b3a9744a6f800414ef438a926d	A	Cip	4	AZM	CATAAGCTTGTT	23	329924	NoARG	3
1	reads/Cip4A1_L001-ds.fea399f41662449eac85b07792c66beb	A	Cip	4	AZM	CATAAGCTTGTT	57	345208	Tem-219	3
2	reads/Cip4A2_L001-ds.8dc19de4ce3f4f8a936055642cfa3422	A	Cip	4	AZM	CATAAGCTTGTT	62	230932	Erm(42)	3
3	reads/Cip4A3_L001-ds.ea9ee43fbf244dcd8cd606d939a3374b	A	Cip	4	AZM	CATAAGCTTGTT	39	189783	aadK	3
4	reads/Cip4A4_L001-ds.26b98f8a50a949d8997fa835d5be3b46	A	Cip	4	AZM	CATAAGCTTGTT	51	150576	rmtB	3
5	reads/Cip4A5_L001-ds.7f30e3254e0c42ab8cb7b4269c750f72	A	Cip	4	AZM	CATAAGCTTGTT	43	195117	tetA	3
6	reads/Cip4A6_L001-ds.fd45bc32de9346209b537e65ab63f5f3	A	Cip	4	AZM	CATAAGCTTGTT	41	146002	floR	3
7	reads/Cip4A7_L001-ds.fc292127dd82468c8d85e343b524dab9	A	Cip	4	AZM	CATAAGCTTGTT	41	173290	cmlA5	3
8	reads/Cip4A8_L001-ds.bd8e48900dd043ea9068325c899467fa	A	Cip	4	AZM	CATAAGCTTGTT	30	151016	qnrS1	3
9	reads/Cip4A9_L001-ds.faf4f4828051499ca5ff182effc24e45	A	Cip	4	AZM	CATAAGCTTGTT	9	3079	dfrA12	3
10	reads/Cip4A10_L001-ds.2f1d2170872047e5b44c4d0a5722a839	A	Cip	4	CIP	TGGTAAACTTAA	138518	149043	tetC	3
11	reads/Cip4A11_L001-ds.f9638b814eb2419fbfae3d594f368cbb	A	Cip	4	CIP	TGGTAAACTTAA	212956	228817	msrD	3
12	reads/Cip4A12_L001-ds.24efe7b3a9744a6f800414ef438a926d	A	Cip	4	CIP	TGGTAAACTTAA	309787	329924	NoARG	3
1	reads/Cip4A1_L001-ds.fea399f41662449eac85b07792c66beb	A	Cip	4	CIP	TGGTAAACTTAA	323238	345208	Tem-219	3
2	reads/Cip4A2_L001-ds.8dc19de4ce3f4f8a936055642cfa3422	A	Cip	4	CIP	TGGTAAACTTAA	216479	230932	Erm(42)	3
3	reads/Cip4A3_L001-ds.ea9ee43fbf244dcd8cd606d939a3374b	A	Cip	4	CIP	TGGTAAACTTAA	178003	189783	aadK	3
4	reads/Cip4A4_L001-ds.26b98f8a50a949d8997fa835d5be3b46	A	Cip	4	CIP	TGGTAAACTTAA	141810	150576	rmtB	3
5	reads/Cip4A5_L001-ds.7f30e3254e0c42ab8cb7b4269c750f72	A	Cip	4	CIP	TGGTAAACTTAA	181147	195117	tetA	3
6	reads/Cip4A6_L001-ds.fd45bc32de9346209b537e65ab63f5f3	A	Cip	4	CIP	TGGTAAACTTAA	135887	146002	floR	3
7	reads/Cip4A7_L001-ds.fc292127dd82468c8d85e343b524dab9	A	Cip	4	CIP	TGGTAAACTTAA	160044	173290	cmlA5	3
8	reads/Cip4A8_L001-ds.bd8e48900dd043ea9068325c899467fa	A	Cip	4	CIP	TGGTAAACTTAA	139063	151016	qnrS1	3
9	reads/Cip4A9_L001-ds.faf4f4828051499ca5ff182effc24e45	A	Cip	4	CIP	TGGTAAACTTAA	1018	3079	dfrA12	3
10	reads/Cip4A10_L001-ds.2f1d2170872047e5b44c4d0a5722a839	A	Cip	4	TMP	ATAGATTTGAGC	183	149043	tetC	3
11	reads/Cip4A11_L001-ds.f9638b814eb2419fbfae3d594f368cbb	A	Cip	4	TMP	ATAGATTTGAGC	217	228817	msrD	3
12	reads/Cip4A12_L001-ds.24efe7b3a9744a6f800414ef438a926d	A	Cip	4	TMP	ATAGATTTGAGC	351	329924	NoARG	3
1	reads/Cip4A1_L001-ds.fea399f41662449eac85b07792c66beb	A	Cip	4	TMP	ATAGATTTGAGC	432	345208	Tem-219	3
2	reads/Cip4A2_L001-ds.8dc19de4ce3f4f8a936055642cfa3422	A	Cip	4	TMP	ATAGATTTGAGC	593	230932	Erm(42)	3
3	reads/Cip4A3_L001-ds.ea9ee43fbf244dcd8cd606d939a3374b	A	Cip	4	TMP	ATAGATTTGAGC	772	189783	aadK	3
4	reads/Cip4A4_L001-ds.26b98f8a50a949d8997fa835d5be3b46	A	Cip	4	TMP	ATAGATTTGAGC	185	150576	rmtB	3
5	reads/Cip4A5_L001-ds.7f30e3254e0c42ab8cb7b4269c750f72	A	Cip	4	TMP	ATAGATTTGAGC	457	195117	tetA	3
6	reads/Cip4A6_L001-ds.fd45bc32de9346209b537e65ab63f5f3	A	Cip	4	TMP	ATAGATTTGAGC	225	146002	floR	3
7	reads/Cip4A7_L001-ds.fc292127dd82468c8d85e343b524dab9	A	Cip	4	TMP	ATAGATTTGAGC	123	173290	cmlA5	3
8	reads/Cip4A8_L001-ds.bd8e48900dd043ea9068325c899467fa	A	Cip	4	TMP	ATAGATTTGAGC	204	151016	qnrS1	3
9	reads/Cip4A9_L001-ds.faf4f4828051499ca5ff182effc24e45	A	Cip	4	TMP	ATAGATTTGAGC	7	3079	dfrA12	3
10	reads/Cip4A10_L001-ds.2f1d2170872047e5b44c4d0a5722a839	A	Cip	4	DOX_6	CTTGTTCATGAT	1180	149043	tetC	3
11	reads/Cip4A11_L001-ds.f9638b814eb2419fbfae3d594f368cbb	A	Cip	4	DOX_6	CTTGTTCATGAT	1038	228817	msrD	3
12	reads/Cip4A12_L001-ds.24efe7b3a9744a6f800414ef438a926d	A	Cip	4	DOX_6	CTTGTTCATGAT	1332	329924	NoARG	3
1	reads/Cip4A1_L001-ds.fea399f41662449eac85b07792c66beb	A	Cip	4	DOX_6	CTTGTTCATGAT	1501	345208	Tem-219	3
2	reads/Cip4A2_L001-ds.8dc19de4ce3f4f8a936055642cfa3422	A	Cip	4	DOX_6	CTTGTTCATGAT	1262	230932	Erm(42)	3
3	reads/Cip4A3_L001-ds.ea9ee43fbf244dcd8cd606d939a3374b	A	Cip	4	DOX_6	CTTGTTCATGAT	105	189783	aadK	3
4	reads/Cip4A4_L001-ds.26b98f8a50a949d8997fa835d5be3b46	A	Cip	4	DOX_6	CTTGTTCATGAT	569	150576	rmtB	3
5	reads/Cip4A5_L001-ds.7f30e3254e0c42ab8cb7b4269c750f72	A	Cip	4	DOX_6	CTTGTTCATGAT	1214	195117	tetA	3
6	reads/Cip4A6_L001-ds.fd45bc32de9346209b537e65ab63f5f3	A	Cip	4	DOX_6	CTTGTTCATGAT	141	146002	floR	3
7	reads/Cip4A7_L001-ds.fc292127dd82468c8d85e343b524dab9	A	Cip	4	DOX_6	CTTGTTCATGAT	1336	173290	cmlA5	3
8	reads/Cip4A8_L001-ds.bd8e48900dd043ea9068325c899467fa	A	Cip	4	DOX_6	CTTGTTCATGAT	1090	151016	qnrS1	3
9	reads/Cip4A9_L001-ds.faf4f4828051499ca5ff182effc24e45	A	Cip	4	DOX_6	CTTGTTCATGAT	82	3079	dfrA12	3
10	reads/Cip4A10_L001-ds.2f1d2170872047e5b44c4d0a5722a839	A	Cip	4	DOX_2	GGTGACGGCGTC	1028	149043	tetC	3
11	reads/Cip4A11_L001-ds.f9638b814eb2419fbfae3d594f368cbb	A	Cip	4	DOX_2	GGTGACGGCGTC	1390	228817	msrD	3
12	reads/Cip4A12_L001-ds.24efe7b3a9744a6f800414ef438a926d	A	Cip	4	DOX_2	GGTGACGGCGTC	1341	329924	NoARG	3
1	reads/Cip4A1_L001-ds.fea399f41662449eac85b07792c66beb	A	Cip	4	DOX_2	GGTGACGGCGTC	2334	345208	Tem-219	3
2	reads/Cip4A2_L001-ds.8dc19de4ce3f4f8a936055642cfa3422	A	Cip	4	DOX_2	GGTGACGGCGTC	886	230932	Erm(42)	3
3	reads/Cip4A3_L001-ds.ea9ee43fbf244dcd8cd606d939a3374b	A	Cip	4	DOX_2	GGTGACGGCGTC	513	189783	aadK	3
4	reads/Cip4A4_L001-ds.26b98f8a50a949d8997fa835d5be3b46	A	Cip	4	DOX_2	GGTGACGGCGTC	537	150576	rmtB	3
5	reads/Cip4A5_L001-ds.7f30e3254e0c42ab8cb7b4269c750f72	A	Cip	4	DOX_2	GGTGACGGCGTC	1886	195117	tetA	3
6	reads/Cip4A6_L001-ds.fd45bc32de9346209b537e65ab63f5f3	A	Cip	4	DOX_2	GGTGACGGCGTC	682	146002	floR	3
7	reads/Cip4A7_L001-ds.fc292127dd82468c8d85e343b524dab9	A	Cip	4	DOX_2	GGTGACGGCGTC	2360	173290	cmlA5	3
8	reads/Cip4A8_L001-ds.bd8e48900dd043ea9068325c899467fa	A	Cip	4	DOX_2	GGTGACGGCGTC	2055	151016	qnrS1	3
9	reads/Cip4A9_L001-ds.faf4f4828051499ca5ff182effc24e45	A	Cip	4	DOX_2	GGTGACGGCGTC	10	3079	dfrA12	3
10	reads/Cip4A10_L001-ds.2f1d2170872047e5b44c4d0a5722a839	A	Cip	4	TET	TGCAAATGGA	31	149043	tetC	3
11	reads/Cip4A11_L001-ds.f9638b814eb2419fbfae3d594f368cbb	A	Cip	4	TET	TGCAAATGGA	34	228817	msrD	3
12	reads/Cip4A12_L001-ds.24efe7b3a9744a6f800414ef438a926d	A	Cip	4	TET	TGCAAATGGA	34	329924	NoARG	3
1	reads/Cip4A1_L001-ds.fea399f41662449eac85b07792c66beb	A	Cip	4	TET	TGCAAATGGA	116	345208	Tem-219	3
2	reads/Cip4A2_L001-ds.8dc19de4ce3f4f8a936055642cfa3422	A	Cip	4	TET	TGCAAATGGA	121	230932	Erm(42)	3
3	reads/Cip4A3_L001-ds.ea9ee43fbf244dcd8cd606d939a3374b	A	Cip	4	TET	TGCAAATGGA	62	189783	aadK	3
4	reads/Cip4A4_L001-ds.26b98f8a50a949d8997fa835d5be3b46	A	Cip	4	TET	TGCAAATGGA	69	150576	rmtB	3
5	reads/Cip4A5_L001-ds.7f30e3254e0c42ab8cb7b4269c750f72	A	Cip	4	TET	TGCAAATGGA	100	195117	tetA	3
6	reads/Cip4A6_L001-ds.fd45bc32de9346209b537e65ab63f5f3	A	Cip	4	TET	TGCAAATGGA	54	146002	floR	3
7	reads/Cip4A7_L001-ds.fc292127dd82468c8d85e343b524dab9	A	Cip	4	TET	TGCAAATGGA	59	173290	cmlA5	3
8	reads/Cip4A8_L001-ds.bd8e48900dd043ea9068325c899467fa	A	Cip	4	TET	TGCAAATGGA	52	151016	qnrS1	3
9	reads/Cip4A9_L001-ds.faf4f4828051499ca5ff182effc24e45	A	Cip	4	TET	TGCAAATGGA	4	3079	dfrA12	3
10	reads/Cip4A10_L001-ds.2f1d2170872047e5b44c4d0a5722a839	A	Cip	4	AZMCHL	GCGTAGCAGAGT	45	149043	tetC	3
11	reads/Cip4A11_L001-ds.f9638b814eb2419fbfae3d594f368cbb	A	Cip	4	AZMCHL	GCGTAGCAGAGT	66	228817	msrD	3
12	reads/Cip4A12_L001-ds.24efe7b3a9744a6f800414ef438a926d	A	Cip	4	AZMCHL	GCGTAGCAGAGT	65	329924	NoARG	3
1	reads/Cip4A1_L001-ds.fea399f41662449eac85b07792c66beb	A	Cip	4	AZMCHL	GCGTAGCAGAGT	20	345208	Tem-219	3
2	reads/Cip4A2_L001-ds.8dc19de4ce3f4f8a936055642cfa3422	A	Cip	4	AZMCHL	GCGTAGCAGAGT	27	230932	Erm(42)	3
3	reads/Cip4A3_L001-ds.ea9ee43fbf244dcd8cd606d939a3374b	A	Cip	4	AZMCHL	GCGTAGCAGAGT	1	189783	aadK	3
4	reads/Cip4A4_L001-ds.26b98f8a50a949d8997fa835d5be3b46	A	Cip	4	AZMCHL	GCGTAGCAGAGT	20	150576	rmtB	3
5	reads/Cip4A5_L001-ds.7f30e3254e0c42ab8cb7b4269c750f72	A	Cip	4	AZMCHL	GCGTAGCAGAGT	38	195117	tetA	3
6	reads/Cip4A6_L001-ds.fd45bc32de9346209b537e65ab63f5f3	A	Cip	4	AZMCHL	GCGTAGCAGAGT	5	146002	floR	3
7	reads/Cip4A7_L001-ds.fc292127dd82468c8d85e343b524dab9	A	Cip	4	AZMCHL	GCGTAGCAGAGT	75	173290	cmlA5	3
8	reads/Cip4A8_L001-ds.bd8e48900dd043ea9068325c899467fa	A	Cip	4	AZMCHL	GCGTAGCAGAGT	60	151016	qnrS1	3
9	reads/Cip4A9_L001-ds.faf4f4828051499ca5ff182effc24e45	A	Cip	4	AZMCHL	GCGTAGCAGAGT	1	3079	dfrA12	3
10	reads/Cip4A10_L001-ds.2f1d2170872047e5b44c4d0a5722a839	A	Cip	4	LB	TGGTATGATTTG	95	149043	tetC	3
11	reads/Cip4A11_L001-ds.f9638b814eb2419fbfae3d594f368cbb	A	Cip	4	LB	TGGTATGATTTG	158	228817	msrD	3
12	reads/Cip4A12_L001-ds.24efe7b3a9744a6f800414ef438a926d	A	Cip	4	LB	TGGTATGATTTG	172	329924	NoARG	3
1	reads/Cip4A1_L001-ds.fea399f41662449eac85b07792c66beb	A	Cip	4	LB	TGGTATGATTTG	330	345208	Tem-219	3
2	reads/Cip4A2_L001-ds.8dc19de4ce3f4f8a936055642cfa3422	A	Cip	4	LB	TGGTATGATTTG	364	230932	Erm(42)	3
3	reads/Cip4A3_L001-ds.ea9ee43fbf244dcd8cd606d939a3374b	A	Cip	4	LB	TGGTATGATTTG	674	189783	aadK	3
4	reads/Cip4A4_L001-ds.26b98f8a50a949d8997fa835d5be3b46	A	Cip	4	LB	TGGTATGATTTG	135	150576	rmtB	3
5	reads/Cip4A5_L001-ds.7f30e3254e0c42ab8cb7b4269c750f72	A	Cip	4	LB	TGGTATGATTTG	327	195117	tetA	3
6	reads/Cip4A6_L001-ds.fd45bc32de9346209b537e65ab63f5f3	A	Cip	4	LB	TGGTATGATTTG	234	146002	floR	3
7	reads/Cip4A7_L001-ds.fc292127dd82468c8d85e343b524dab9	A	Cip	4	LB	TGGTATGATTTG	99	173290	cmlA5	3
8	reads/Cip4A8_L001-ds.bd8e48900dd043ea9068325c899467fa	A	Cip	4	LB	TGGTATGATTTG	117	151016	qnrS1	3
9	reads/Cip4A9_L001-ds.faf4f4828051499ca5ff182effc24e45	A	Cip	4	LB	TGGTATGATTTG	69	3079	dfrA12	3
10	reads/CST5A10_L001-ds.4f094d119b1545a489febd3488f1ac78	A	Cst	5	CST	GGTTACCACAGG	149554	164124	tetC	3
11	reads/CST5A11_L001-ds.c624d9f10f544119868b34b613004b13	A	Cst	5	CST	GGTTACCACAGG	115349	127664	msrD	3
12	reads/CST5A12_L001-ds.56b5aea5ccec49a68913453ffd3c35b4	A	Cst	5	CST	GGTTACCACAGG	220496	244153	NoARG	3
1	reads/CST5A1_L001-ds.f770e3e502934a93b6e61ba5093dc3a3	A	Cst	5	CST	GGTTACCACAGG	192005	210918	Tem-219	3
2	reads/CST5A2_L001-ds.c98d74e114f64088a9de30f7da9010cd	A	Cst	5	CST	GGTTACCACAGG	261285	282639	Erm(42)	3
3	reads/CST5A3_L001-ds.b815e88fc8684110810ae34ced0cd4e1	A	Cst	5	CST	GGTTACCACAGG	175648	191756	aadK	3
4	reads/CST5A4_L001-ds.27d46b1f25b34279b4dbbd236b6f3baa	A	Cst	5	CST	GGTTACCACAGG	122399	133458	rmtB	3
5	reads/CST5A5_L001-ds.549ef3453b604e42ab47b09b7a0b587d	A	Cst	5	CST	GGTTACCACAGG	143466	155837	tetA	3
6	reads/CST5A6_L001-ds.c530eb4101fe45cfa1652c7706ec53d8	A	Cst	5	CST	GGTTACCACAGG	141471	159443	floR	3
7	reads/CST5A7_L001-ds.86fa8818794c480aac9124e6b3291a50	A	Cst	5	CST	GGTTACCACAGG	115996	126872	cmlA5	3
8	reads/CST5A8_L001-ds.5953291cf8c0430fa597cc7fc7d9dc03	A	Cst	5	CST	GGTTACCACAGG	143725	158866	qnrS1	3
9	reads/CST5A9_L001-ds.e83c5495e9974b9ebeaf8a782df80f81	A	Cst	5	CST	GGTTACCACAGG	156994	173329	dfrA12	3
10	reads/CST5A10_L001-ds.4f094d119b1545a489febd3488f1ac78	A	Cst	5	FEP	ACAGGTTAATTT	2	164124	tetC	3
11	reads/CST5A11_L001-ds.c624d9f10f544119868b34b613004b13	A	Cst	5	FEP	ACAGGTTAATTT	1	127664	msrD	3
12	reads/CST5A12_L001-ds.56b5aea5ccec49a68913453ffd3c35b4	A	Cst	5	FEP	ACAGGTTAATTT	2	244153	NoARG	3
1	reads/CST5A1_L001-ds.f770e3e502934a93b6e61ba5093dc3a3	A	Cst	5	FEP	ACAGGTTAATTT	4	210918	Tem-219	3
2	reads/CST5A2_L001-ds.c98d74e114f64088a9de30f7da9010cd	A	Cst	5	FEP	ACAGGTTAATTT	4	282639	Erm(42)	3
3	reads/CST5A3_L001-ds.b815e88fc8684110810ae34ced0cd4e1	A	Cst	5	FEP	ACAGGTTAATTT	6	191756	aadK	3
4	reads/CST5A4_L001-ds.27d46b1f25b34279b4dbbd236b6f3baa	A	Cst	5	FEP	ACAGGTTAATTT	2	133458	rmtB	3
5	reads/CST5A5_L001-ds.549ef3453b604e42ab47b09b7a0b587d	A	Cst	5	FEP	ACAGGTTAATTT	2	155837	tetA	3
6	reads/CST5A6_L001-ds.c530eb4101fe45cfa1652c7706ec53d8	A	Cst	5	FEP	ACAGGTTAATTT	3	159443	floR	3
7	reads/CST5A7_L001-ds.86fa8818794c480aac9124e6b3291a50	A	Cst	5	FEP	ACAGGTTAATTT	0	126872	cmlA5	3
8	reads/CST5A8_L001-ds.5953291cf8c0430fa597cc7fc7d9dc03	A	Cst	5	FEP	ACAGGTTAATTT	1	158866	qnrS1	3
9	reads/CST5A9_L001-ds.e83c5495e9974b9ebeaf8a782df80f81	A	Cst	5	FEP	ACAGGTTAATTT	7	173329	dfrA12	3
10	reads/CST5A10_L001-ds.4f094d119b1545a489febd3488f1ac78	A	Cst	5	GEN	CTTGGCTGTTAA	1	164124	tetC	3
11	reads/CST5A11_L001-ds.c624d9f10f544119868b34b613004b13	A	Cst	5	GEN	CTTGGCTGTTAA	3	127664	msrD	3
12	reads/CST5A12_L001-ds.56b5aea5ccec49a68913453ffd3c35b4	A	Cst	5	GEN	CTTGGCTGTTAA	3	244153	NoARG	3
1	reads/CST5A1_L001-ds.f770e3e502934a93b6e61ba5093dc3a3	A	Cst	5	GEN	CTTGGCTGTTAA	1	210918	Tem-219	3
2	reads/CST5A2_L001-ds.c98d74e114f64088a9de30f7da9010cd	A	Cst	5	GEN	CTTGGCTGTTAA	19	282639	Erm(42)	3
3	reads/CST5A3_L001-ds.b815e88fc8684110810ae34ced0cd4e1	A	Cst	5	GEN	CTTGGCTGTTAA	8	191756	aadK	3
4	reads/CST5A4_L001-ds.27d46b1f25b34279b4dbbd236b6f3baa	A	Cst	5	GEN	CTTGGCTGTTAA	0	133458	rmtB	3
5	reads/CST5A5_L001-ds.549ef3453b604e42ab47b09b7a0b587d	A	Cst	5	GEN	CTTGGCTGTTAA	3	155837	tetA	3
6	reads/CST5A6_L001-ds.c530eb4101fe45cfa1652c7706ec53d8	A	Cst	5	GEN	CTTGGCTGTTAA	1	159443	floR	3
7	reads/CST5A7_L001-ds.86fa8818794c480aac9124e6b3291a50	A	Cst	5	GEN	CTTGGCTGTTAA	0	126872	cmlA5	3
8	reads/CST5A8_L001-ds.5953291cf8c0430fa597cc7fc7d9dc03	A	Cst	5	GEN	CTTGGCTGTTAA	0	158866	qnrS1	3
9	reads/CST5A9_L001-ds.e83c5495e9974b9ebeaf8a782df80f81	A	Cst	5	GEN	CTTGGCTGTTAA	3	173329	dfrA12	3
10	reads/CST5A10_L001-ds.4f094d119b1545a489febd3488f1ac78	A	Cst	5	AMK	GATGATGTCATA	77	164124	tetC	3
11	reads/CST5A11_L001-ds.c624d9f10f544119868b34b613004b13	A	Cst	5	AMK	GATGATGTCATA	87	127664	msrD	3
12	reads/CST5A12_L001-ds.56b5aea5ccec49a68913453ffd3c35b4	A	Cst	5	AMK	GATGATGTCATA	95	244153	NoARG	3
1	reads/CST5A1_L001-ds.f770e3e502934a93b6e61ba5093dc3a3	A	Cst	5	AMK	GATGATGTCATA	37	210918	Tem-219	3
2	reads/CST5A2_L001-ds.c98d74e114f64088a9de30f7da9010cd	A	Cst	5	AMK	GATGATGTCATA	70	282639	Erm(42)	3
3	reads/CST5A3_L001-ds.b815e88fc8684110810ae34ced0cd4e1	A	Cst	5	AMK	GATGATGTCATA	79	191756	aadK	3
4	reads/CST5A4_L001-ds.27d46b1f25b34279b4dbbd236b6f3baa	A	Cst	5	AMK	GATGATGTCATA	48	133458	rmtB	3
5	reads/CST5A5_L001-ds.549ef3453b604e42ab47b09b7a0b587d	A	Cst	5	AMK	GATGATGTCATA	32	155837	tetA	3
6	reads/CST5A6_L001-ds.c530eb4101fe45cfa1652c7706ec53d8	A	Cst	5	AMK	GATGATGTCATA	2009	159443	floR	3
7	reads/CST5A7_L001-ds.86fa8818794c480aac9124e6b3291a50	A	Cst	5	AMK	GATGATGTCATA	77	126872	cmlA5	3
8	reads/CST5A8_L001-ds.5953291cf8c0430fa597cc7fc7d9dc03	A	Cst	5	AMK	GATGATGTCATA	180	158866	qnrS1	3
9	reads/CST5A9_L001-ds.e83c5495e9974b9ebeaf8a782df80f81	A	Cst	5	AMK	GATGATGTCATA	100	173329	dfrA12	3
10	reads/CST5A10_L001-ds.4f094d119b1545a489febd3488f1ac78	A	Cst	5	AZM	CATAAGCTTGTT	13	164124	tetC	3
11	reads/CST5A11_L001-ds.c624d9f10f544119868b34b613004b13	A	Cst	5	AZM	CATAAGCTTGTT	6	127664	msrD	3
12	reads/CST5A12_L001-ds.56b5aea5ccec49a68913453ffd3c35b4	A	Cst	5	AZM	CATAAGCTTGTT	21	244153	NoARG	3
1	reads/CST5A1_L001-ds.f770e3e502934a93b6e61ba5093dc3a3	A	Cst	5	AZM	CATAAGCTTGTT	25	210918	Tem-219	3
2	reads/CST5A2_L001-ds.c98d74e114f64088a9de30f7da9010cd	A	Cst	5	AZM	CATAAGCTTGTT	16	282639	Erm(42)	3
3	reads/CST5A3_L001-ds.b815e88fc8684110810ae34ced0cd4e1	A	Cst	5	AZM	CATAAGCTTGTT	26	191756	aadK	3
4	reads/CST5A4_L001-ds.27d46b1f25b34279b4dbbd236b6f3baa	A	Cst	5	AZM	CATAAGCTTGTT	25	133458	rmtB	3
5	reads/CST5A5_L001-ds.549ef3453b604e42ab47b09b7a0b587d	A	Cst	5	AZM	CATAAGCTTGTT	13	155837	tetA	3
6	reads/CST5A6_L001-ds.c530eb4101fe45cfa1652c7706ec53d8	A	Cst	5	AZM	CATAAGCTTGTT	10	159443	floR	3
7	reads/CST5A7_L001-ds.86fa8818794c480aac9124e6b3291a50	A	Cst	5	AZM	CATAAGCTTGTT	15	126872	cmlA5	3
8	reads/CST5A8_L001-ds.5953291cf8c0430fa597cc7fc7d9dc03	A	Cst	5	AZM	CATAAGCTTGTT	20	158866	qnrS1	3
9	reads/CST5A9_L001-ds.e83c5495e9974b9ebeaf8a782df80f81	A	Cst	5	AZM	CATAAGCTTGTT	16	173329	dfrA12	3
10	reads/CST5A10_L001-ds.4f094d119b1545a489febd3488f1ac78	A	Cst	5	CIP	TGGTAAACTTAA	230	164124	tetC	3
11	reads/CST5A11_L001-ds.c624d9f10f544119868b34b613004b13	A	Cst	5	CIP	TGGTAAACTTAA	313	127664	msrD	3
12	reads/CST5A12_L001-ds.56b5aea5ccec49a68913453ffd3c35b4	A	Cst	5	CIP	TGGTAAACTTAA	402	244153	NoARG	3
1	reads/CST5A1_L001-ds.f770e3e502934a93b6e61ba5093dc3a3	A	Cst	5	CIP	TGGTAAACTTAA	457	210918	Tem-219	3
2	reads/CST5A2_L001-ds.c98d74e114f64088a9de30f7da9010cd	A	Cst	5	CIP	TGGTAAACTTAA	283	282639	Erm(42)	3
3	reads/CST5A3_L001-ds.b815e88fc8684110810ae34ced0cd4e1	A	Cst	5	CIP	TGGTAAACTTAA	248	191756	aadK	3
4	reads/CST5A4_L001-ds.27d46b1f25b34279b4dbbd236b6f3baa	A	Cst	5	CIP	TGGTAAACTTAA	205	133458	rmtB	3
5	reads/CST5A5_L001-ds.549ef3453b604e42ab47b09b7a0b587d	A	Cst	5	CIP	TGGTAAACTTAA	187	155837	tetA	3
6	reads/CST5A6_L001-ds.c530eb4101fe45cfa1652c7706ec53d8	A	Cst	5	CIP	TGGTAAACTTAA	250	159443	floR	3
7	reads/CST5A7_L001-ds.86fa8818794c480aac9124e6b3291a50	A	Cst	5	CIP	TGGTAAACTTAA	222	126872	cmlA5	3
8	reads/CST5A8_L001-ds.5953291cf8c0430fa597cc7fc7d9dc03	A	Cst	5	CIP	TGGTAAACTTAA	298	158866	qnrS1	3
9	reads/CST5A9_L001-ds.e83c5495e9974b9ebeaf8a782df80f81	A	Cst	5	CIP	TGGTAAACTTAA	242	173329	dfrA12	3
10	reads/CST5A10_L001-ds.4f094d119b1545a489febd3488f1ac78	A	Cst	5	TMP	ATAGATTTGAGC	81	164124	tetC	3
11	reads/CST5A11_L001-ds.c624d9f10f544119868b34b613004b13	A	Cst	5	TMP	ATAGATTTGAGC	56	127664	msrD	3
12	reads/CST5A12_L001-ds.56b5aea5ccec49a68913453ffd3c35b4	A	Cst	5	TMP	ATAGATTTGAGC	130	244153	NoARG	3
1	reads/CST5A1_L001-ds.f770e3e502934a93b6e61ba5093dc3a3	A	Cst	5	TMP	ATAGATTTGAGC	69	210918	Tem-219	3
2	reads/CST5A2_L001-ds.c98d74e114f64088a9de30f7da9010cd	A	Cst	5	TMP	ATAGATTTGAGC	125	282639	Erm(42)	3
3	reads/CST5A3_L001-ds.b815e88fc8684110810ae34ced0cd4e1	A	Cst	5	TMP	ATAGATTTGAGC	52	191756	aadK	3
4	reads/CST5A4_L001-ds.27d46b1f25b34279b4dbbd236b6f3baa	A	Cst	5	TMP	ATAGATTTGAGC	51	133458	rmtB	3
5	reads/CST5A5_L001-ds.549ef3453b604e42ab47b09b7a0b587d	A	Cst	5	TMP	ATAGATTTGAGC	58	155837	tetA	3
6	reads/CST5A6_L001-ds.c530eb4101fe45cfa1652c7706ec53d8	A	Cst	5	TMP	ATAGATTTGAGC	82	159443	floR	3
7	reads/CST5A7_L001-ds.86fa8818794c480aac9124e6b3291a50	A	Cst	5	TMP	ATAGATTTGAGC	50	126872	cmlA5	3
8	reads/CST5A8_L001-ds.5953291cf8c0430fa597cc7fc7d9dc03	A	Cst	5	TMP	ATAGATTTGAGC	85	158866	qnrS1	3
9	reads/CST5A9_L001-ds.e83c5495e9974b9ebeaf8a782df80f81	A	Cst	5	TMP	ATAGATTTGAGC	58	173329	dfrA12	3
10	reads/CST5A10_L001-ds.4f094d119b1545a489febd3488f1ac78	A	Cst	5	DOX_6	CTTGTTCATGAT	147	164124	tetC	3
11	reads/CST5A11_L001-ds.c624d9f10f544119868b34b613004b13	A	Cst	5	DOX_6	CTTGTTCATGAT	144	127664	msrD	3
12	reads/CST5A12_L001-ds.56b5aea5ccec49a68913453ffd3c35b4	A	Cst	5	DOX_6	CTTGTTCATGAT	249	244153	NoARG	3
1	reads/CST5A1_L001-ds.f770e3e502934a93b6e61ba5093dc3a3	A	Cst	5	DOX_6	CTTGTTCATGAT	128	210918	Tem-219	3
2	reads/CST5A2_L001-ds.c98d74e114f64088a9de30f7da9010cd	A	Cst	5	DOX_6	CTTGTTCATGAT	135	282639	Erm(42)	3
3	reads/CST5A3_L001-ds.b815e88fc8684110810ae34ced0cd4e1	A	Cst	5	DOX_6	CTTGTTCATGAT	106	191756	aadK	3
4	reads/CST5A4_L001-ds.27d46b1f25b34279b4dbbd236b6f3baa	A	Cst	5	DOX_6	CTTGTTCATGAT	104	133458	rmtB	3
5	reads/CST5A5_L001-ds.549ef3453b604e42ab47b09b7a0b587d	A	Cst	5	DOX_6	CTTGTTCATGAT	88	155837	tetA	3
6	reads/CST5A6_L001-ds.c530eb4101fe45cfa1652c7706ec53d8	A	Cst	5	DOX_6	CTTGTTCATGAT	98	159443	floR	3
7	reads/CST5A7_L001-ds.86fa8818794c480aac9124e6b3291a50	A	Cst	5	DOX_6	CTTGTTCATGAT	91	126872	cmlA5	3
8	reads/CST5A8_L001-ds.5953291cf8c0430fa597cc7fc7d9dc03	A	Cst	5	DOX_6	CTTGTTCATGAT	123	158866	qnrS1	3
9	reads/CST5A9_L001-ds.e83c5495e9974b9ebeaf8a782df80f81	A	Cst	5	DOX_6	CTTGTTCATGAT	172	173329	dfrA12	3
10	reads/CST5A10_L001-ds.4f094d119b1545a489febd3488f1ac78	A	Cst	5	DOX_2	GGTGACGGCGTC	38	164124	tetC	3
11	reads/CST5A11_L001-ds.c624d9f10f544119868b34b613004b13	A	Cst	5	DOX_2	GGTGACGGCGTC	31	127664	msrD	3
12	reads/CST5A12_L001-ds.56b5aea5ccec49a68913453ffd3c35b4	A	Cst	5	DOX_2	GGTGACGGCGTC	38	244153	NoARG	3
1	reads/CST5A1_L001-ds.f770e3e502934a93b6e61ba5093dc3a3	A	Cst	5	DOX_2	GGTGACGGCGTC	38	210918	Tem-219	3
2	reads/CST5A2_L001-ds.c98d74e114f64088a9de30f7da9010cd	A	Cst	5	DOX_2	GGTGACGGCGTC	23	282639	Erm(42)	3
3	reads/CST5A3_L001-ds.b815e88fc8684110810ae34ced0cd4e1	A	Cst	5	DOX_2	GGTGACGGCGTC	36	191756	aadK	3
4	reads/CST5A4_L001-ds.27d46b1f25b34279b4dbbd236b6f3baa	A	Cst	5	DOX_2	GGTGACGGCGTC	9	133458	rmtB	3
5	reads/CST5A5_L001-ds.549ef3453b604e42ab47b09b7a0b587d	A	Cst	5	DOX_2	GGTGACGGCGTC	12	155837	tetA	3
6	reads/CST5A6_L001-ds.c530eb4101fe45cfa1652c7706ec53d8	A	Cst	5	DOX_2	GGTGACGGCGTC	40	159443	floR	3
7	reads/CST5A7_L001-ds.86fa8818794c480aac9124e6b3291a50	A	Cst	5	DOX_2	GGTGACGGCGTC	17	126872	cmlA5	3
8	reads/CST5A8_L001-ds.5953291cf8c0430fa597cc7fc7d9dc03	A	Cst	5	DOX_2	GGTGACGGCGTC	73	158866	qnrS1	3
9	reads/CST5A9_L001-ds.e83c5495e9974b9ebeaf8a782df80f81	A	Cst	5	DOX_2	GGTGACGGCGTC	33	173329	dfrA12	3
10	reads/CST5A10_L001-ds.4f094d119b1545a489febd3488f1ac78	A	Cst	5	TET	TGCAAATGGA	4	164124	tetC	3
11	reads/CST5A11_L001-ds.c624d9f10f544119868b34b613004b13	A	Cst	5	TET	TGCAAATGGA	5	127664	msrD	3
12	reads/CST5A12_L001-ds.56b5aea5ccec49a68913453ffd3c35b4	A	Cst	5	TET	TGCAAATGGA	5	244153	NoARG	3
1	reads/CST5A1_L001-ds.f770e3e502934a93b6e61ba5093dc3a3	A	Cst	5	TET	TGCAAATGGA	3	210918	Tem-219	3
2	reads/CST5A2_L001-ds.c98d74e114f64088a9de30f7da9010cd	A	Cst	5	TET	TGCAAATGGA	8	282639	Erm(42)	3
3	reads/CST5A3_L001-ds.b815e88fc8684110810ae34ced0cd4e1	A	Cst	5	TET	TGCAAATGGA	4	191756	aadK	3
4	reads/CST5A4_L001-ds.27d46b1f25b34279b4dbbd236b6f3baa	A	Cst	5	TET	TGCAAATGGA	3	133458	rmtB	3
5	reads/CST5A5_L001-ds.549ef3453b604e42ab47b09b7a0b587d	A	Cst	5	TET	TGCAAATGGA	4	155837	tetA	3
6	reads/CST5A6_L001-ds.c530eb4101fe45cfa1652c7706ec53d8	A	Cst	5	TET	TGCAAATGGA	7	159443	floR	3
7	reads/CST5A7_L001-ds.86fa8818794c480aac9124e6b3291a50	A	Cst	5	TET	TGCAAATGGA	5	126872	cmlA5	3
8	reads/CST5A8_L001-ds.5953291cf8c0430fa597cc7fc7d9dc03	A	Cst	5	TET	TGCAAATGGA	11	158866	qnrS1	3
9	reads/CST5A9_L001-ds.e83c5495e9974b9ebeaf8a782df80f81	A	Cst	5	TET	TGCAAATGGA	4	173329	dfrA12	3
10	reads/CST5A10_L001-ds.4f094d119b1545a489febd3488f1ac78	A	Cst	5	AZMCHL	GCGTAGCAGAGT	0	164124	tetC	3
11	reads/CST5A11_L001-ds.c624d9f10f544119868b34b613004b13	A	Cst	5	AZMCHL	GCGTAGCAGAGT	4	127664	msrD	3
12	reads/CST5A12_L001-ds.56b5aea5ccec49a68913453ffd3c35b4	A	Cst	5	AZMCHL	GCGTAGCAGAGT	3	244153	NoARG	3
1	reads/CST5A1_L001-ds.f770e3e502934a93b6e61ba5093dc3a3	A	Cst	5	AZMCHL	GCGTAGCAGAGT	1	210918	Tem-219	3
2	reads/CST5A2_L001-ds.c98d74e114f64088a9de30f7da9010cd	A	Cst	5	AZMCHL	GCGTAGCAGAGT	0	282639	Erm(42)	3
3	reads/CST5A3_L001-ds.b815e88fc8684110810ae34ced0cd4e1	A	Cst	5	AZMCHL	GCGTAGCAGAGT	4	191756	aadK	3
4	reads/CST5A4_L001-ds.27d46b1f25b34279b4dbbd236b6f3baa	A	Cst	5	AZMCHL	GCGTAGCAGAGT	6	133458	rmtB	3
5	reads/CST5A5_L001-ds.549ef3453b604e42ab47b09b7a0b587d	A	Cst	5	AZMCHL	GCGTAGCAGAGT	3	155837	tetA	3
6	reads/CST5A6_L001-ds.c530eb4101fe45cfa1652c7706ec53d8	A	Cst	5	AZMCHL	GCGTAGCAGAGT	7	159443	floR	3
7	reads/CST5A7_L001-ds.86fa8818794c480aac9124e6b3291a50	A	Cst	5	AZMCHL	GCGTAGCAGAGT	3	126872	cmlA5	3
8	reads/CST5A8_L001-ds.5953291cf8c0430fa597cc7fc7d9dc03	A	Cst	5	AZMCHL	GCGTAGCAGAGT	4	158866	qnrS1	3
9	reads/CST5A9_L001-ds.e83c5495e9974b9ebeaf8a782df80f81	A	Cst	5	AZMCHL	GCGTAGCAGAGT	1	173329	dfrA12	3
10	reads/CST5A10_L001-ds.4f094d119b1545a489febd3488f1ac78	A	Cst	5	LB	TGGTATGATTTG	67	164124	tetC	3
11	reads/CST5A11_L001-ds.c624d9f10f544119868b34b613004b13	A	Cst	5	LB	TGGTATGATTTG	48	127664	msrD	3
12	reads/CST5A12_L001-ds.56b5aea5ccec49a68913453ffd3c35b4	A	Cst	5	LB	TGGTATGATTTG	90	244153	NoARG	3
1	reads/CST5A1_L001-ds.f770e3e502934a93b6e61ba5093dc3a3	A	Cst	5	LB	TGGTATGATTTG	51	210918	Tem-219	3
2	reads/CST5A2_L001-ds.c98d74e114f64088a9de30f7da9010cd	A	Cst	5	LB	TGGTATGATTTG	37	282639	Erm(42)	3
3	reads/CST5A3_L001-ds.b815e88fc8684110810ae34ced0cd4e1	A	Cst	5	LB	TGGTATGATTTG	17	191756	aadK	3
4	reads/CST5A4_L001-ds.27d46b1f25b34279b4dbbd236b6f3baa	A	Cst	5	LB	TGGTATGATTTG	21	133458	rmtB	3
5	reads/CST5A5_L001-ds.549ef3453b604e42ab47b09b7a0b587d	A	Cst	5	LB	TGGTATGATTTG	28	155837	tetA	3
6	reads/CST5A6_L001-ds.c530eb4101fe45cfa1652c7706ec53d8	A	Cst	5	LB	TGGTATGATTTG	85	159443	floR	3
7	reads/CST5A7_L001-ds.86fa8818794c480aac9124e6b3291a50	A	Cst	5	LB	TGGTATGATTTG	24	126872	cmlA5	3
8	reads/CST5A8_L001-ds.5953291cf8c0430fa597cc7fc7d9dc03	A	Cst	5	LB	TGGTATGATTTG	124	158866	qnrS1	3
9	reads/CST5A9_L001-ds.e83c5495e9974b9ebeaf8a782df80f81	A	Cst	5	LB	TGGTATGATTTG	97	173329	dfrA12	3
10	reads/Fep5A10_L001-ds.bfd20fbcb27b491dae7dd90c92a74db3	A	Fep	5	CST	GGTTACCACAGG	109	222652	tetC	3
11	reads/Fep5A11_L001-ds.c716c5e1cb384bd38826507130552127	A	Fep	5	CST	GGTTACCACAGG	147	226321	msrD	3
12	reads/Fep5A12_L001-ds.4c8ead20b86241e4aca6a1146c39e469	A	Fep	5	CST	GGTTACCACAGG	127	241561	NoARG	3
1	reads/Fep5A1_L001-ds.b92b40ef3e4e4931bdfc8485f51c7103	A	Fep	5	CST	GGTTACCACAGG	1805	189474	Tem-219	3
2	reads/Fep5A2_L001-ds.94cfa6d11c0849c5b139977b71c3c895	A	Fep	5	CST	GGTTACCACAGG	35	81577	Erm(42)	3
3	reads/Fep5A3_L001-ds.662d20f9f8274edb8c9df9d0cd88f32f	A	Fep	5	CST	GGTTACCACAGG	87	134268	aadK	3
4	reads/Fep5A4_L001-ds.c67cbce93d54468986bb636ef17da234	A	Fep	5	CST	GGTTACCACAGG	78	112125	rmtB	3
5	reads/Fep5A5_L001-ds.a5b75797e8ba40feac009ae0a59c1d26	A	Fep	5	CST	GGTTACCACAGG	121	144764	tetA	3
6	reads/Fep5A6_L001-ds.80135f76296f40d59e9cfce00f33ec8b	A	Fep	5	CST	GGTTACCACAGG	256	172885	floR	3
7	reads/Fep5A7_L001-ds.e2478d18ce6d49c281e59f1a7844ac11	A	Fep	5	CST	GGTTACCACAGG	45	121888	cmlA5	3
8	reads/Fep5A8_L001-ds.d7e72b1ce9a145a99ad1bcce03b3013a	A	Fep	5	CST	GGTTACCACAGG	100	145874	qnrS1	3
9	reads/Fep5A9_L001-ds.7249e07a00c04362acf63923f45c4cb3	A	Fep	5	CST	GGTTACCACAGG	127	309970	dfrA12	3
10	reads/Fep5A10_L001-ds.bfd20fbcb27b491dae7dd90c92a74db3	A	Fep	5	FEP	ACAGGTTAATTT	952	222652	tetC	3
11	reads/Fep5A11_L001-ds.c716c5e1cb384bd38826507130552127	A	Fep	5	FEP	ACAGGTTAATTT	1638	226321	msrD	3
12	reads/Fep5A12_L001-ds.4c8ead20b86241e4aca6a1146c39e469	A	Fep	5	FEP	ACAGGTTAATTT	581	241561	NoARG	3
1	reads/Fep5A1_L001-ds.b92b40ef3e4e4931bdfc8485f51c7103	A	Fep	5	FEP	ACAGGTTAATTT	63	189474	Tem-219	3
2	reads/Fep5A2_L001-ds.94cfa6d11c0849c5b139977b71c3c895	A	Fep	5	FEP	ACAGGTTAATTT	230	81577	Erm(42)	3
3	reads/Fep5A3_L001-ds.662d20f9f8274edb8c9df9d0cd88f32f	A	Fep	5	FEP	ACAGGTTAATTT	2595	134268	aadK	3
4	reads/Fep5A4_L001-ds.c67cbce93d54468986bb636ef17da234	A	Fep	5	FEP	ACAGGTTAATTT	482	112125	rmtB	3
5	reads/Fep5A5_L001-ds.a5b75797e8ba40feac009ae0a59c1d26	A	Fep	5	FEP	ACAGGTTAATTT	1186	144764	tetA	3
6	reads/Fep5A6_L001-ds.80135f76296f40d59e9cfce00f33ec8b	A	Fep	5	FEP	ACAGGTTAATTT	3636	172885	floR	3
7	reads/Fep5A7_L001-ds.e2478d18ce6d49c281e59f1a7844ac11	A	Fep	5	FEP	ACAGGTTAATTT	883	121888	cmlA5	3
8	reads/Fep5A8_L001-ds.d7e72b1ce9a145a99ad1bcce03b3013a	A	Fep	5	FEP	ACAGGTTAATTT	1400	145874	qnrS1	3
9	reads/Fep5A9_L001-ds.7249e07a00c04362acf63923f45c4cb3	A	Fep	5	FEP	ACAGGTTAATTT	1126	309970	dfrA12	3
10	reads/Fep5A10_L001-ds.bfd20fbcb27b491dae7dd90c92a74db3	A	Fep	5	GEN	CTTGGCTGTTAA	4	222652	tetC	3
11	reads/Fep5A11_L001-ds.c716c5e1cb384bd38826507130552127	A	Fep	5	GEN	CTTGGCTGTTAA	2	226321	msrD	3
12	reads/Fep5A12_L001-ds.4c8ead20b86241e4aca6a1146c39e469	A	Fep	5	GEN	CTTGGCTGTTAA	7	241561	NoARG	3
1	reads/Fep5A1_L001-ds.b92b40ef3e4e4931bdfc8485f51c7103	A	Fep	5	GEN	CTTGGCTGTTAA	56	189474	Tem-219	3
2	reads/Fep5A2_L001-ds.94cfa6d11c0849c5b139977b71c3c895	A	Fep	5	GEN	CTTGGCTGTTAA	15	81577	Erm(42)	3
3	reads/Fep5A3_L001-ds.662d20f9f8274edb8c9df9d0cd88f32f	A	Fep	5	GEN	CTTGGCTGTTAA	6	134268	aadK	3
4	reads/Fep5A4_L001-ds.c67cbce93d54468986bb636ef17da234	A	Fep	5	GEN	CTTGGCTGTTAA	0	112125	rmtB	3
5	reads/Fep5A5_L001-ds.a5b75797e8ba40feac009ae0a59c1d26	A	Fep	5	GEN	CTTGGCTGTTAA	41	144764	tetA	3
6	reads/Fep5A6_L001-ds.80135f76296f40d59e9cfce00f33ec8b	A	Fep	5	GEN	CTTGGCTGTTAA	41	172885	floR	3
7	reads/Fep5A7_L001-ds.e2478d18ce6d49c281e59f1a7844ac11	A	Fep	5	GEN	CTTGGCTGTTAA	14	121888	cmlA5	3
8	reads/Fep5A8_L001-ds.d7e72b1ce9a145a99ad1bcce03b3013a	A	Fep	5	GEN	CTTGGCTGTTAA	22	145874	qnrS1	3
9	reads/Fep5A9_L001-ds.7249e07a00c04362acf63923f45c4cb3	A	Fep	5	GEN	CTTGGCTGTTAA	2	309970	dfrA12	3
10	reads/Fep5A10_L001-ds.bfd20fbcb27b491dae7dd90c92a74db3	A	Fep	5	AMK	GATGATGTCATA	379	222652	tetC	3
11	reads/Fep5A11_L001-ds.c716c5e1cb384bd38826507130552127	A	Fep	5	AMK	GATGATGTCATA	639	226321	msrD	3
12	reads/Fep5A12_L001-ds.4c8ead20b86241e4aca6a1146c39e469	A	Fep	5	AMK	GATGATGTCATA	492	241561	NoARG	3
1	reads/Fep5A1_L001-ds.b92b40ef3e4e4931bdfc8485f51c7103	A	Fep	5	AMK	GATGATGTCATA	582	189474	Tem-219	3
2	reads/Fep5A2_L001-ds.94cfa6d11c0849c5b139977b71c3c895	A	Fep	5	AMK	GATGATGTCATA	164	81577	Erm(42)	3
3	reads/Fep5A3_L001-ds.662d20f9f8274edb8c9df9d0cd88f32f	A	Fep	5	AMK	GATGATGTCATA	170	134268	aadK	3
4	reads/Fep5A4_L001-ds.c67cbce93d54468986bb636ef17da234	A	Fep	5	AMK	GATGATGTCATA	342	112125	rmtB	3
5	reads/Fep5A5_L001-ds.a5b75797e8ba40feac009ae0a59c1d26	A	Fep	5	AMK	GATGATGTCATA	751	144764	tetA	3
6	reads/Fep5A6_L001-ds.80135f76296f40d59e9cfce00f33ec8b	A	Fep	5	AMK	GATGATGTCATA	2148	172885	floR	3
7	reads/Fep5A7_L001-ds.e2478d18ce6d49c281e59f1a7844ac11	A	Fep	5	AMK	GATGATGTCATA	333	121888	cmlA5	3
8	reads/Fep5A8_L001-ds.d7e72b1ce9a145a99ad1bcce03b3013a	A	Fep	5	AMK	GATGATGTCATA	495	145874	qnrS1	3
9	reads/Fep5A9_L001-ds.7249e07a00c04362acf63923f45c4cb3	A	Fep	5	AMK	GATGATGTCATA	737	309970	dfrA12	3
10	reads/Fep5A10_L001-ds.bfd20fbcb27b491dae7dd90c92a74db3	A	Fep	5	AZM	CATAAGCTTGTT	37	222652	tetC	3
11	reads/Fep5A11_L001-ds.c716c5e1cb384bd38826507130552127	A	Fep	5	AZM	CATAAGCTTGTT	61	226321	msrD	3
12	reads/Fep5A12_L001-ds.4c8ead20b86241e4aca6a1146c39e469	A	Fep	5	AZM	CATAAGCTTGTT	43	241561	NoARG	3
1	reads/Fep5A1_L001-ds.b92b40ef3e4e4931bdfc8485f51c7103	A	Fep	5	AZM	CATAAGCTTGTT	54	189474	Tem-219	3
2	reads/Fep5A2_L001-ds.94cfa6d11c0849c5b139977b71c3c895	A	Fep	5	AZM	CATAAGCTTGTT	11	81577	Erm(42)	3
3	reads/Fep5A3_L001-ds.662d20f9f8274edb8c9df9d0cd88f32f	A	Fep	5	AZM	CATAAGCTTGTT	26	134268	aadK	3
4	reads/Fep5A4_L001-ds.c67cbce93d54468986bb636ef17da234	A	Fep	5	AZM	CATAAGCTTGTT	5	112125	rmtB	3
5	reads/Fep5A5_L001-ds.a5b75797e8ba40feac009ae0a59c1d26	A	Fep	5	AZM	CATAAGCTTGTT	42	144764	tetA	3
6	reads/Fep5A6_L001-ds.80135f76296f40d59e9cfce00f33ec8b	A	Fep	5	AZM	CATAAGCTTGTT	80	172885	floR	3
7	reads/Fep5A7_L001-ds.e2478d18ce6d49c281e59f1a7844ac11	A	Fep	5	AZM	CATAAGCTTGTT	8	121888	cmlA5	3
8	reads/Fep5A8_L001-ds.d7e72b1ce9a145a99ad1bcce03b3013a	A	Fep	5	AZM	CATAAGCTTGTT	60	145874	qnrS1	3
9	reads/Fep5A9_L001-ds.7249e07a00c04362acf63923f45c4cb3	A	Fep	5	AZM	CATAAGCTTGTT	52	309970	dfrA12	3
10	reads/Fep5A10_L001-ds.bfd20fbcb27b491dae7dd90c92a74db3	A	Fep	5	CIP	TGGTAAACTTAA	413	222652	tetC	3
11	reads/Fep5A11_L001-ds.c716c5e1cb384bd38826507130552127	A	Fep	5	CIP	TGGTAAACTTAA	694	226321	msrD	3
12	reads/Fep5A12_L001-ds.4c8ead20b86241e4aca6a1146c39e469	A	Fep	5	CIP	TGGTAAACTTAA	571	241561	NoARG	3
1	reads/Fep5A1_L001-ds.b92b40ef3e4e4931bdfc8485f51c7103	A	Fep	5	CIP	TGGTAAACTTAA	67380	189474	Tem-219	3
2	reads/Fep5A2_L001-ds.94cfa6d11c0849c5b139977b71c3c895	A	Fep	5	CIP	TGGTAAACTTAA	302	81577	Erm(42)	3
3	reads/Fep5A3_L001-ds.662d20f9f8274edb8c9df9d0cd88f32f	A	Fep	5	CIP	TGGTAAACTTAA	282	134268	aadK	3
4	reads/Fep5A4_L001-ds.c67cbce93d54468986bb636ef17da234	A	Fep	5	CIP	TGGTAAACTTAA	449	112125	rmtB	3
5	reads/Fep5A5_L001-ds.a5b75797e8ba40feac009ae0a59c1d26	A	Fep	5	CIP	TGGTAAACTTAA	979	144764	tetA	3
6	reads/Fep5A6_L001-ds.80135f76296f40d59e9cfce00f33ec8b	A	Fep	5	CIP	TGGTAAACTTAA	2078	172885	floR	3
7	reads/Fep5A7_L001-ds.e2478d18ce6d49c281e59f1a7844ac11	A	Fep	5	CIP	TGGTAAACTTAA	430	121888	cmlA5	3
8	reads/Fep5A8_L001-ds.d7e72b1ce9a145a99ad1bcce03b3013a	A	Fep	5	CIP	TGGTAAACTTAA	491	145874	qnrS1	3
9	reads/Fep5A9_L001-ds.7249e07a00c04362acf63923f45c4cb3	A	Fep	5	CIP	TGGTAAACTTAA	857	309970	dfrA12	3
10	reads/Fep5A10_L001-ds.bfd20fbcb27b491dae7dd90c92a74db3	A	Fep	5	TMP	ATAGATTTGAGC	192	222652	tetC	3
11	reads/Fep5A11_L001-ds.c716c5e1cb384bd38826507130552127	A	Fep	5	TMP	ATAGATTTGAGC	200	226321	msrD	3
12	reads/Fep5A12_L001-ds.4c8ead20b86241e4aca6a1146c39e469	A	Fep	5	TMP	ATAGATTTGAGC	227	241561	NoARG	3
1	reads/Fep5A1_L001-ds.b92b40ef3e4e4931bdfc8485f51c7103	A	Fep	5	TMP	ATAGATTTGAGC	38299	189474	Tem-219	3
2	reads/Fep5A2_L001-ds.94cfa6d11c0849c5b139977b71c3c895	A	Fep	5	TMP	ATAGATTTGAGC	118	81577	Erm(42)	3
3	reads/Fep5A3_L001-ds.662d20f9f8274edb8c9df9d0cd88f32f	A	Fep	5	TMP	ATAGATTTGAGC	106	134268	aadK	3
4	reads/Fep5A4_L001-ds.c67cbce93d54468986bb636ef17da234	A	Fep	5	TMP	ATAGATTTGAGC	75	112125	rmtB	3
5	reads/Fep5A5_L001-ds.a5b75797e8ba40feac009ae0a59c1d26	A	Fep	5	TMP	ATAGATTTGAGC	432	144764	tetA	3
6	reads/Fep5A6_L001-ds.80135f76296f40d59e9cfce00f33ec8b	A	Fep	5	TMP	ATAGATTTGAGC	550	172885	floR	3
7	reads/Fep5A7_L001-ds.e2478d18ce6d49c281e59f1a7844ac11	A	Fep	5	TMP	ATAGATTTGAGC	134	121888	cmlA5	3
8	reads/Fep5A8_L001-ds.d7e72b1ce9a145a99ad1bcce03b3013a	A	Fep	5	TMP	ATAGATTTGAGC	313	145874	qnrS1	3
9	reads/Fep5A9_L001-ds.7249e07a00c04362acf63923f45c4cb3	A	Fep	5	TMP	ATAGATTTGAGC	334	309970	dfrA12	3
10	reads/Fep5A10_L001-ds.bfd20fbcb27b491dae7dd90c92a74db3	A	Fep	5	DOX_6	CTTGTTCATGAT	189342	222652	tetC	3
11	reads/Fep5A11_L001-ds.c716c5e1cb384bd38826507130552127	A	Fep	5	DOX_6	CTTGTTCATGAT	185996	226321	msrD	3
12	reads/Fep5A12_L001-ds.4c8ead20b86241e4aca6a1146c39e469	A	Fep	5	DOX_6	CTTGTTCATGAT	206326	241561	NoARG	3
1	reads/Fep5A1_L001-ds.b92b40ef3e4e4931bdfc8485f51c7103	A	Fep	5	DOX_6	CTTGTTCATGAT	1381	189474	Tem-219	3
2	reads/Fep5A2_L001-ds.94cfa6d11c0849c5b139977b71c3c895	A	Fep	5	DOX_6	CTTGTTCATGAT	70077	81577	Erm(42)	3
3	reads/Fep5A3_L001-ds.662d20f9f8274edb8c9df9d0cd88f32f	A	Fep	5	DOX_6	CTTGTTCATGAT	77374	134268	aadK	3
4	reads/Fep5A4_L001-ds.c67cbce93d54468986bb636ef17da234	A	Fep	5	DOX_6	CTTGTTCATGAT	91993	112125	rmtB	3
5	reads/Fep5A5_L001-ds.a5b75797e8ba40feac009ae0a59c1d26	A	Fep	5	DOX_6	CTTGTTCATGAT	115806	144764	tetA	3
6	reads/Fep5A6_L001-ds.80135f76296f40d59e9cfce00f33ec8b	A	Fep	5	DOX_6	CTTGTTCATGAT	83969	172885	floR	3
7	reads/Fep5A7_L001-ds.e2478d18ce6d49c281e59f1a7844ac11	A	Fep	5	DOX_6	CTTGTTCATGAT	96058	121888	cmlA5	3
8	reads/Fep5A8_L001-ds.d7e72b1ce9a145a99ad1bcce03b3013a	A	Fep	5	DOX_6	CTTGTTCATGAT	112637	145874	qnrS1	3
9	reads/Fep5A9_L001-ds.7249e07a00c04362acf63923f45c4cb3	A	Fep	5	DOX_6	CTTGTTCATGAT	256902	309970	dfrA12	3
10	reads/Fep5A10_L001-ds.bfd20fbcb27b491dae7dd90c92a74db3	A	Fep	5	DOX_2	GGTGACGGCGTC	2401	222652	tetC	3
11	reads/Fep5A11_L001-ds.c716c5e1cb384bd38826507130552127	A	Fep	5	DOX_2	GGTGACGGCGTC	3759	226321	msrD	3
12	reads/Fep5A12_L001-ds.4c8ead20b86241e4aca6a1146c39e469	A	Fep	5	DOX_2	GGTGACGGCGTC	1580	241561	NoARG	3
1	reads/Fep5A1_L001-ds.b92b40ef3e4e4931bdfc8485f51c7103	A	Fep	5	DOX_2	GGTGACGGCGTC	462	189474	Tem-219	3
2	reads/Fep5A2_L001-ds.94cfa6d11c0849c5b139977b71c3c895	A	Fep	5	DOX_2	GGTGACGGCGTC	609	81577	Erm(42)	3
3	reads/Fep5A3_L001-ds.662d20f9f8274edb8c9df9d0cd88f32f	A	Fep	5	DOX_2	GGTGACGGCGTC	31743	134268	aadK	3
4	reads/Fep5A4_L001-ds.c67cbce93d54468986bb636ef17da234	A	Fep	5	DOX_2	GGTGACGGCGTC	1563	112125	rmtB	3
5	reads/Fep5A5_L001-ds.a5b75797e8ba40feac009ae0a59c1d26	A	Fep	5	DOX_2	GGTGACGGCGTC	5662	144764	tetA	3
6	reads/Fep5A6_L001-ds.80135f76296f40d59e9cfce00f33ec8b	A	Fep	5	DOX_2	GGTGACGGCGTC	36696	172885	floR	3
7	reads/Fep5A7_L001-ds.e2478d18ce6d49c281e59f1a7844ac11	A	Fep	5	DOX_2	GGTGACGGCGTC	3061	121888	cmlA5	3
8	reads/Fep5A8_L001-ds.d7e72b1ce9a145a99ad1bcce03b3013a	A	Fep	5	DOX_2	GGTGACGGCGTC	5588	145874	qnrS1	3
9	reads/Fep5A9_L001-ds.7249e07a00c04362acf63923f45c4cb3	A	Fep	5	DOX_2	GGTGACGGCGTC	6305	309970	dfrA12	3
10	reads/Fep5A10_L001-ds.bfd20fbcb27b491dae7dd90c92a74db3	A	Fep	5	TET	TGCAAATGGA	9169	222652	tetC	3
11	reads/Fep5A11_L001-ds.c716c5e1cb384bd38826507130552127	A	Fep	5	TET	TGCAAATGGA	13051	226321	msrD	3
12	reads/Fep5A12_L001-ds.4c8ead20b86241e4aca6a1146c39e469	A	Fep	5	TET	TGCAAATGGA	10471	241561	NoARG	3
1	reads/Fep5A1_L001-ds.b92b40ef3e4e4931bdfc8485f51c7103	A	Fep	5	TET	TGCAAATGGA	145	189474	Tem-219	3
2	reads/Fep5A2_L001-ds.94cfa6d11c0849c5b139977b71c3c895	A	Fep	5	TET	TGCAAATGGA	3538	81577	Erm(42)	3
3	reads/Fep5A3_L001-ds.662d20f9f8274edb8c9df9d0cd88f32f	A	Fep	5	TET	TGCAAATGGA	8326	134268	aadK	3
4	reads/Fep5A4_L001-ds.c67cbce93d54468986bb636ef17da234	A	Fep	5	TET	TGCAAATGGA	7582	112125	rmtB	3
5	reads/Fep5A5_L001-ds.a5b75797e8ba40feac009ae0a59c1d26	A	Fep	5	TET	TGCAAATGGA	7290	144764	tetA	3
6	reads/Fep5A6_L001-ds.80135f76296f40d59e9cfce00f33ec8b	A	Fep	5	TET	TGCAAATGGA	23300	172885	floR	3
7	reads/Fep5A7_L001-ds.e2478d18ce6d49c281e59f1a7844ac11	A	Fep	5	TET	TGCAAATGGA	7457	121888	cmlA5	3
8	reads/Fep5A8_L001-ds.d7e72b1ce9a145a99ad1bcce03b3013a	A	Fep	5	TET	TGCAAATGGA	10205	145874	qnrS1	3
9	reads/Fep5A9_L001-ds.7249e07a00c04362acf63923f45c4cb3	A	Fep	5	TET	TGCAAATGGA	15437	309970	dfrA12	3
10	reads/Fep5A10_L001-ds.bfd20fbcb27b491dae7dd90c92a74db3	A	Fep	5	AZMCHL	GCGTAGCAGAGT	71	222652	tetC	3
11	reads/Fep5A11_L001-ds.c716c5e1cb384bd38826507130552127	A	Fep	5	AZMCHL	GCGTAGCAGAGT	165	226321	msrD	3
12	reads/Fep5A12_L001-ds.4c8ead20b86241e4aca6a1146c39e469	A	Fep	5	AZMCHL	GCGTAGCAGAGT	93	241561	NoARG	3
1	reads/Fep5A1_L001-ds.b92b40ef3e4e4931bdfc8485f51c7103	A	Fep	5	AZMCHL	GCGTAGCAGAGT	19	189474	Tem-219	3
2	reads/Fep5A2_L001-ds.94cfa6d11c0849c5b139977b71c3c895	A	Fep	5	AZMCHL	GCGTAGCAGAGT	32	81577	Erm(42)	3
3	reads/Fep5A3_L001-ds.662d20f9f8274edb8c9df9d0cd88f32f	A	Fep	5	AZMCHL	GCGTAGCAGAGT	100	134268	aadK	3
4	reads/Fep5A4_L001-ds.c67cbce93d54468986bb636ef17da234	A	Fep	5	AZMCHL	GCGTAGCAGAGT	31	112125	rmtB	3
5	reads/Fep5A5_L001-ds.a5b75797e8ba40feac009ae0a59c1d26	A	Fep	5	AZMCHL	GCGTAGCAGAGT	167	144764	tetA	3
6	reads/Fep5A6_L001-ds.80135f76296f40d59e9cfce00f33ec8b	A	Fep	5	AZMCHL	GCGTAGCAGAGT	198	172885	floR	3
7	reads/Fep5A7_L001-ds.e2478d18ce6d49c281e59f1a7844ac11	A	Fep	5	AZMCHL	GCGTAGCAGAGT	379	121888	cmlA5	3
8	reads/Fep5A8_L001-ds.d7e72b1ce9a145a99ad1bcce03b3013a	A	Fep	5	AZMCHL	GCGTAGCAGAGT	475	145874	qnrS1	3
9	reads/Fep5A9_L001-ds.7249e07a00c04362acf63923f45c4cb3	A	Fep	5	AZMCHL	GCGTAGCAGAGT	97	309970	dfrA12	3
10	reads/Fep5A10_L001-ds.bfd20fbcb27b491dae7dd90c92a74db3	A	Fep	5	LB	TGGTATGATTTG	231	222652	tetC	3
11	reads/Fep5A11_L001-ds.c716c5e1cb384bd38826507130552127	A	Fep	5	LB	TGGTATGATTTG	338	226321	msrD	3
12	reads/Fep5A12_L001-ds.4c8ead20b86241e4aca6a1146c39e469	A	Fep	5	LB	TGGTATGATTTG	330	241561	NoARG	3
1	reads/Fep5A1_L001-ds.b92b40ef3e4e4931bdfc8485f51c7103	A	Fep	5	LB	TGGTATGATTTG	65334	189474	Tem-219	3
2	reads/Fep5A2_L001-ds.94cfa6d11c0849c5b139977b71c3c895	A	Fep	5	LB	TGGTATGATTTG	134	81577	Erm(42)	3
3	reads/Fep5A3_L001-ds.662d20f9f8274edb8c9df9d0cd88f32f	A	Fep	5	LB	TGGTATGATTTG	241	134268	aadK	3
4	reads/Fep5A4_L001-ds.c67cbce93d54468986bb636ef17da234	A	Fep	5	LB	TGGTATGATTTG	197	112125	rmtB	3
5	reads/Fep5A5_L001-ds.a5b75797e8ba40feac009ae0a59c1d26	A	Fep	5	LB	TGGTATGATTTG	556	144764	tetA	3
6	reads/Fep5A6_L001-ds.80135f76296f40d59e9cfce00f33ec8b	A	Fep	5	LB	TGGTATGATTTG	1109	172885	floR	3
7	reads/Fep5A7_L001-ds.e2478d18ce6d49c281e59f1a7844ac11	A	Fep	5	LB	TGGTATGATTTG	188	121888	cmlA5	3
8	reads/Fep5A8_L001-ds.d7e72b1ce9a145a99ad1bcce03b3013a	A	Fep	5	LB	TGGTATGATTTG	376	145874	qnrS1	3
9	reads/Fep5A9_L001-ds.7249e07a00c04362acf63923f45c4cb3	A	Fep	5	LB	TGGTATGATTTG	660	309970	dfrA12	3
	reads/MutPoolT0_E_L001-ds.0880761cd0864fcfb2dbedb76b8fa9a3	Elec	MutPool0	0	CST	GGTTACCACAGG	432	5674	NA	3
	reads/MutPoolT0_L001-ds.3c0d0d16938d4237adc210a58563c3e6	NoElec	MutPool0	0	CST	GGTTACCACAGG	232	3461	NA	3
	reads/MutPoolT0_E_L001-ds.0880761cd0864fcfb2dbedb76b8fa9a3	Elec	MutPool0	0	FEP	ACAGGTTAATTT	84	5674	NA	3
	reads/MutPoolT0_L001-ds.3c0d0d16938d4237adc210a58563c3e6	NoElec	MutPool0	0	FEP	ACAGGTTAATTT	126	3461	NA	3
	reads/MutPoolT0_E_L001-ds.0880761cd0864fcfb2dbedb76b8fa9a3	Elec	MutPool0	0	GEN	CTTGGCTGTTAA	327	5674	NA	3
	reads/MutPoolT0_L001-ds.3c0d0d16938d4237adc210a58563c3e6	NoElec	MutPool0	0	GEN	CTTGGCTGTTAA	194	3461	NA	3
	reads/MutPoolT0_E_L001-ds.0880761cd0864fcfb2dbedb76b8fa9a3	Elec	MutPool0	0	AMK	GATGATGTCATA	260	5674	NA	3
	reads/MutPoolT0_L001-ds.3c0d0d16938d4237adc210a58563c3e6	NoElec	MutPool0	0	AMK	GATGATGTCATA	296	3461	NA	3
	reads/MutPoolT0_E_L001-ds.0880761cd0864fcfb2dbedb76b8fa9a3	Elec	MutPool0	0	AZM	CATAAGCTTGTT	138	5674	NA	3
	reads/MutPoolT0_L001-ds.3c0d0d16938d4237adc210a58563c3e6	NoElec	MutPool0	0	AZM	CATAAGCTTGTT	221	3461	NA	3
	reads/MutPoolT0_E_L001-ds.0880761cd0864fcfb2dbedb76b8fa9a3	Elec	MutPool0	0	CIP	TGGTAAACTTAA	1240	5674	NA	3
	reads/MutPoolT0_L001-ds.3c0d0d16938d4237adc210a58563c3e6	NoElec	MutPool0	0	CIP	TGGTAAACTTAA	415	3461	NA	3
	reads/MutPoolT0_E_L001-ds.0880761cd0864fcfb2dbedb76b8fa9a3	Elec	MutPool0	0	TMP	ATAGATTTGAGC	858	5674	NA	3
	reads/MutPoolT0_L001-ds.3c0d0d16938d4237adc210a58563c3e6	NoElec	MutPool0	0	TMP	ATAGATTTGAGC	245	3461	NA	3
	reads/MutPoolT0_E_L001-ds.0880761cd0864fcfb2dbedb76b8fa9a3	Elec	MutPool0	0	DOX_6	CTTGTTCATGAT	271	5674	NA	3
	reads/MutPoolT0_L001-ds.3c0d0d16938d4237adc210a58563c3e6	NoElec	MutPool0	0	DOX_6	CTTGTTCATGAT	359	3461	NA	3
	reads/MutPoolT0_E_L001-ds.0880761cd0864fcfb2dbedb76b8fa9a3	Elec	MutPool0	0	DOX_2	GGTGACGGCGTC	332	5674	NA	3
	reads/MutPoolT0_L001-ds.3c0d0d16938d4237adc210a58563c3e6	NoElec	MutPool0	0	DOX_2	GGTGACGGCGTC	201	3461	NA	3
	reads/MutPoolT0_E_L001-ds.0880761cd0864fcfb2dbedb76b8fa9a3	Elec	MutPool0	0	TET	TGCAAATGGA	69	5674	NA	3
	reads/MutPoolT0_L001-ds.3c0d0d16938d4237adc210a58563c3e6	NoElec	MutPool0	0	TET	TGCAAATGGA	178	3461	NA	3
	reads/MutPoolT0_E_L001-ds.0880761cd0864fcfb2dbedb76b8fa9a3	Elec	MutPool0	0	AZMCHL	GCGTAGCAGAGT	46	5674	NA	3
	reads/MutPoolT0_L001-ds.3c0d0d16938d4237adc210a58563c3e6	NoElec	MutPool0	0	AZMCHL	GCGTAGCAGAGT	161	3461	NA	3
	reads/MutPoolT0_E_L001-ds.0880761cd0864fcfb2dbedb76b8fa9a3	Elec	MutPool0	0	LB	TGGTATGATTTG	762	5674	NA	3
	reads/MutPoolT0_L001-ds.3c0d0d16938d4237adc210a58563c3e6	NoElec	MutPool0	0	LB	TGGTATGATTTG	242	3461	NA	3
	reads/Neg1_L001-ds.dc7f3ac7c73645a5b8749623818353ce	NA	Neg	1	CST	GGTTACCACAGG	19	1394	NA	3
	reads/Neg2_L001-ds.279d14771eb84c14b3008fe2ccfa0391	NA	Neg	2	CST	GGTTACCACAGG	15	1795	NA	3
	reads/Neg1_L001-ds.dc7f3ac7c73645a5b8749623818353ce	NA	Neg	1	NA	ACAGGTTAATTT	1	1394	NA	3
	reads/Neg2_L001-ds.279d14771eb84c14b3008fe2ccfa0391	NA	Neg	2	NA	ACAGGTTAATTT	1	1795	NA	3
	reads/Neg1_L001-ds.dc7f3ac7c73645a5b8749623818353ce	NA	Neg	1	GEN	CTTGGCTGTTAA	1	1394	NA	3
	reads/Neg2_L001-ds.279d14771eb84c14b3008fe2ccfa0391	NA	Neg	2	GEN	CTTGGCTGTTAA	0	1795	NA	3
	reads/Neg1_L001-ds.dc7f3ac7c73645a5b8749623818353ce	NA	Neg	1	AMK	GATGATGTCATA	84	1394	NA	3
	reads/Neg2_L001-ds.279d14771eb84c14b3008fe2ccfa0391	NA	Neg	2	AMK	GATGATGTCATA	95	1795	NA	3
	reads/Neg1_L001-ds.dc7f3ac7c73645a5b8749623818353ce	NA	Neg	1	AZM	CATAAGCTTGTT	10	1394	NA	3
	reads/Neg2_L001-ds.279d14771eb84c14b3008fe2ccfa0391	NA	Neg	2	AZM	CATAAGCTTGTT	7	1795	NA	3
	reads/Neg1_L001-ds.dc7f3ac7c73645a5b8749623818353ce	NA	Neg	1	CIP	TGGTAAACTTAA	345	1394	NA	3
	reads/Neg2_L001-ds.279d14771eb84c14b3008fe2ccfa0391	NA	Neg	2	CIP	TGGTAAACTTAA	221	1795	NA	3
	reads/Neg1_L001-ds.dc7f3ac7c73645a5b8749623818353ce	NA	Neg	1	TMP	ATAGATTTGAGC	78	1394	NA	3
	reads/Neg2_L001-ds.279d14771eb84c14b3008fe2ccfa0391	NA	Neg	2	TMP	ATAGATTTGAGC	184	1795	NA	3
	reads/Neg1_L001-ds.dc7f3ac7c73645a5b8749623818353ce	NA	Neg	1	DOX_6	CTTGTTCATGAT	52	1394	NA	3
	reads/Neg2_L001-ds.279d14771eb84c14b3008fe2ccfa0391	NA	Neg	2	DOX_6	CTTGTTCATGAT	74	1795	NA	3
	reads/Neg1_L001-ds.dc7f3ac7c73645a5b8749623818353ce	NA	Neg	1	DOX_2	GGTGACGGCGTC	6	1394	NA	3
	reads/Neg2_L001-ds.279d14771eb84c14b3008fe2ccfa0391	NA	Neg	2	DOX_2	GGTGACGGCGTC	3	1795	NA	3
	reads/Neg1_L001-ds.dc7f3ac7c73645a5b8749623818353ce	NA	Neg	1	TET	TGCAAATGGA	2	1394	NA	3
	reads/Neg2_L001-ds.279d14771eb84c14b3008fe2ccfa0391	NA	Neg	2	TET	TGCAAATGGA	1	1795	NA	3
	reads/Neg1_L001-ds.dc7f3ac7c73645a5b8749623818353ce	NA	Neg	1	AZMCHL	GCGTAGCAGAGT	0	1394	NA	3
	reads/Neg2_L001-ds.279d14771eb84c14b3008fe2ccfa0391	NA	Neg	2	AZMCHL	GCGTAGCAGAGT	0	1795	NA	3
	reads/Neg1_L001-ds.dc7f3ac7c73645a5b8749623818353ce	NA	Neg	1	LB	TGGTATGATTTG	13	1394	NA	3
	reads/Neg2_L001-ds.279d14771eb84c14b3008fe2ccfa0391	NA	Neg	2	LB	TGGTATGATTTG	82	1795	NA	3
10	reads/Tet5A10_L001-ds.f705f95bbbbb4131a0e832e2e0438905	A	Tet	5	CST	GGTTACCACAGG	951	185387	tetC	3
11	reads/Tet5A11_L001-ds.67a0b4c0330d4c01b8d4b47e25b10d49	A	Tet	5	CST	GGTTACCACAGG	697	236610	msrD	3
12	reads/Tet5A12_L001-ds.915d96b224684a6d9ed3715c81b90ce5	A	Tet	5	CST	GGTTACCACAGG	272	209700	NoARG	3
1	reads/Tet5A1_L001-ds.f921b238f8104679a2e1b26843b620a1	A	Tet	5	CST	GGTTACCACAGG	200	220763	Tem-219	3
2	reads/Tet5A2_L001-ds.699df002a0594651956618d9a136e908	A	Tet	5	CST	GGTTACCACAGG	196	204866	Erm(42)	3
3	reads/Tet5A3_L001-ds.86351f54425e416eb93524e26c0a69a9	A	Tet	5	CST	GGTTACCACAGG	84	158893	aadK	3
4	reads/Tet5A4_L001-ds.07f1a73740004256a44ee2331e0b2a67	A	Tet	5	CST	GGTTACCACAGG	64	123095	rmtB	3
5	reads/Tet5A5_L001-ds.e77d96b9370c43d0af09eb7af8028365	A	Tet	5	CST	GGTTACCACAGG	278	190418	tetA	3
6	reads/Tet5A6_L001-ds.e79226b2f9d24118a0589e0298fb3155	A	Tet	5	CST	GGTTACCACAGG	111	134262	floR	3
7	reads/Tet5A7_L001-ds.89967f3ebf784edab7b5ab7c230c6bbf	A	Tet	5	CST	GGTTACCACAGG	249	154158	cmlA5	3
8	reads/Tet5A8_L001-ds.c8a6780ac69445bdb09ff5b5a9a4ab8c	A	Tet	5	CST	GGTTACCACAGG	370	138620	qnrS1	3
9	reads/Tet5A9_L001-ds.c84006d529e24cca924c234e70f2af2e	A	Tet	5	CST	GGTTACCACAGG	166	183659	dfrA12	3
10	reads/Tet5A10_L001-ds.f705f95bbbbb4131a0e832e2e0438905	A	Tet	5	FEP	ACAGGTTAATTT	354	185387	tetC	3
11	reads/Tet5A11_L001-ds.67a0b4c0330d4c01b8d4b47e25b10d49	A	Tet	5	FEP	ACAGGTTAATTT	1022	236610	msrD	3
12	reads/Tet5A12_L001-ds.915d96b224684a6d9ed3715c81b90ce5	A	Tet	5	FEP	ACAGGTTAATTT	421	209700	NoARG	3
1	reads/Tet5A1_L001-ds.f921b238f8104679a2e1b26843b620a1	A	Tet	5	FEP	ACAGGTTAATTT	661	220763	Tem-219	3
2	reads/Tet5A2_L001-ds.699df002a0594651956618d9a136e908	A	Tet	5	FEP	ACAGGTTAATTT	597	204866	Erm(42)	3
3	reads/Tet5A3_L001-ds.86351f54425e416eb93524e26c0a69a9	A	Tet	5	FEP	ACAGGTTAATTT	838	158893	aadK	3
4	reads/Tet5A4_L001-ds.07f1a73740004256a44ee2331e0b2a67	A	Tet	5	FEP	ACAGGTTAATTT	220	123095	rmtB	3
5	reads/Tet5A5_L001-ds.e77d96b9370c43d0af09eb7af8028365	A	Tet	5	FEP	ACAGGTTAATTT	79	190418	tetA	3
6	reads/Tet5A6_L001-ds.e79226b2f9d24118a0589e0298fb3155	A	Tet	5	FEP	ACAGGTTAATTT	444	134262	floR	3
7	reads/Tet5A7_L001-ds.89967f3ebf784edab7b5ab7c230c6bbf	A	Tet	5	FEP	ACAGGTTAATTT	650	154158	cmlA5	3
8	reads/Tet5A8_L001-ds.c8a6780ac69445bdb09ff5b5a9a4ab8c	A	Tet	5	FEP	ACAGGTTAATTT	262	138620	qnrS1	3
9	reads/Tet5A9_L001-ds.c84006d529e24cca924c234e70f2af2e	A	Tet	5	FEP	ACAGGTTAATTT	795	183659	dfrA12	3
10	reads/Tet5A10_L001-ds.f705f95bbbbb4131a0e832e2e0438905	A	Tet	5	GEN	CTTGGCTGTTAA	177	185387	tetC	3
11	reads/Tet5A11_L001-ds.67a0b4c0330d4c01b8d4b47e25b10d49	A	Tet	5	GEN	CTTGGCTGTTAA	309	236610	msrD	3
12	reads/Tet5A12_L001-ds.915d96b224684a6d9ed3715c81b90ce5	A	Tet	5	GEN	CTTGGCTGTTAA	140	209700	NoARG	3
1	reads/Tet5A1_L001-ds.f921b238f8104679a2e1b26843b620a1	A	Tet	5	GEN	CTTGGCTGTTAA	29	220763	Tem-219	3
2	reads/Tet5A2_L001-ds.699df002a0594651956618d9a136e908	A	Tet	5	GEN	CTTGGCTGTTAA	5	204866	Erm(42)	3
3	reads/Tet5A3_L001-ds.86351f54425e416eb93524e26c0a69a9	A	Tet	5	GEN	CTTGGCTGTTAA	3	158893	aadK	3
4	reads/Tet5A4_L001-ds.07f1a73740004256a44ee2331e0b2a67	A	Tet	5	GEN	CTTGGCTGTTAA	6	123095	rmtB	3
5	reads/Tet5A5_L001-ds.e77d96b9370c43d0af09eb7af8028365	A	Tet	5	GEN	CTTGGCTGTTAA	24	190418	tetA	3
6	reads/Tet5A6_L001-ds.e79226b2f9d24118a0589e0298fb3155	A	Tet	5	GEN	CTTGGCTGTTAA	16	134262	floR	3
7	reads/Tet5A7_L001-ds.89967f3ebf784edab7b5ab7c230c6bbf	A	Tet	5	GEN	CTTGGCTGTTAA	64	154158	cmlA5	3
8	reads/Tet5A8_L001-ds.c8a6780ac69445bdb09ff5b5a9a4ab8c	A	Tet	5	GEN	CTTGGCTGTTAA	142	138620	qnrS1	3
9	reads/Tet5A9_L001-ds.c84006d529e24cca924c234e70f2af2e	A	Tet	5	GEN	CTTGGCTGTTAA	128	183659	dfrA12	3
10	reads/Tet5A10_L001-ds.f705f95bbbbb4131a0e832e2e0438905	A	Tet	5	AMK	GATGATGTCATA	408	185387	tetC	3
11	reads/Tet5A11_L001-ds.67a0b4c0330d4c01b8d4b47e25b10d49	A	Tet	5	AMK	GATGATGTCATA	611	236610	msrD	3
12	reads/Tet5A12_L001-ds.915d96b224684a6d9ed3715c81b90ce5	A	Tet	5	AMK	GATGATGTCATA	361	209700	NoARG	3
1	reads/Tet5A1_L001-ds.f921b238f8104679a2e1b26843b620a1	A	Tet	5	AMK	GATGATGTCATA	990	220763	Tem-219	3
2	reads/Tet5A2_L001-ds.699df002a0594651956618d9a136e908	A	Tet	5	AMK	GATGATGTCATA	196	204866	Erm(42)	3
3	reads/Tet5A3_L001-ds.86351f54425e416eb93524e26c0a69a9	A	Tet	5	AMK	GATGATGTCATA	398	158893	aadK	3
4	reads/Tet5A4_L001-ds.07f1a73740004256a44ee2331e0b2a67	A	Tet	5	AMK	GATGATGTCATA	347	123095	rmtB	3
5	reads/Tet5A5_L001-ds.e77d96b9370c43d0af09eb7af8028365	A	Tet	5	AMK	GATGATGTCATA	331	190418	tetA	3
6	reads/Tet5A6_L001-ds.e79226b2f9d24118a0589e0298fb3155	A	Tet	5	AMK	GATGATGTCATA	163	134262	floR	3
7	reads/Tet5A7_L001-ds.89967f3ebf784edab7b5ab7c230c6bbf	A	Tet	5	AMK	GATGATGTCATA	381	154158	cmlA5	3
8	reads/Tet5A8_L001-ds.c8a6780ac69445bdb09ff5b5a9a4ab8c	A	Tet	5	AMK	GATGATGTCATA	250	138620	qnrS1	3
9	reads/Tet5A9_L001-ds.c84006d529e24cca924c234e70f2af2e	A	Tet	5	AMK	GATGATGTCATA	718	183659	dfrA12	3
10	reads/Tet5A10_L001-ds.f705f95bbbbb4131a0e832e2e0438905	A	Tet	5	AZM	CATAAGCTTGTT	389	185387	tetC	3
11	reads/Tet5A11_L001-ds.67a0b4c0330d4c01b8d4b47e25b10d49	A	Tet	5	AZM	CATAAGCTTGTT	1408	236610	msrD	3
12	reads/Tet5A12_L001-ds.915d96b224684a6d9ed3715c81b90ce5	A	Tet	5	AZM	CATAAGCTTGTT	872	209700	NoARG	3
1	reads/Tet5A1_L001-ds.f921b238f8104679a2e1b26843b620a1	A	Tet	5	AZM	CATAAGCTTGTT	243	220763	Tem-219	3
2	reads/Tet5A2_L001-ds.699df002a0594651956618d9a136e908	A	Tet	5	AZM	CATAAGCTTGTT	219	204866	Erm(42)	3
3	reads/Tet5A3_L001-ds.86351f54425e416eb93524e26c0a69a9	A	Tet	5	AZM	CATAAGCTTGTT	378	158893	aadK	3
4	reads/Tet5A4_L001-ds.07f1a73740004256a44ee2331e0b2a67	A	Tet	5	AZM	CATAAGCTTGTT	171	123095	rmtB	3
[truncated: 2,045 more rows]

## Sheet: Fig4 A & C
4A + Supl. 5	condition	RelGrowth	NormSD	NormSE
1	amk8	1.12022	0.12942	0.045757
2	gen8	1.03675	0.0745801	0.0263681
3	LB	1.00885	0.0534133	0.0188844
4	str16	5.35046	3.291	1.16354
C	Strain	True pH	Conc	GrAdj	Drug	SeAdj
	tetA6	5.8	8	0.916284	Strep	0.0782687
	tetA6	5.8	16	0.879981	Strep	0.069298
	tetA6	5.8	24	0.966475	Strep	0.149841
	tetA7	6.7	8	0.979139	Strep	0.0894333
	tetA7	6.7	16	1.06407	Strep	0.111451
	tetA7	6.7	24	0.878257	Strep	0.120989
	tetA8	7.9	8	0.832699	Strep	0.0926072
	tetA8	7.9	16	0.164052	Strep	0.0565033
	tetA8	7.9	24	0.0765565	Strep	0.0130877

## Sheet: Fig 4 B
Well	Row	Col	valueNorm	tetConc	StrConc
B1	B	1	1.27238	32	0
B2	B	2	0.873906	32	1
B3	B	3	0.973451	32	2
B4	B	4	0.864977	32	4
B5	B	5	0.200947	32	8
B6	B	6	0.018998	32	16
B7	B	7	0.0349395	32	32
C1	C	1	0.792041	16	0
C2	C	2	0.696152	16	1
C3	C	3	0.572276	16	2
C4	C	4	0.55172	16	4
C5	C	5	0.199808	16	8
C6	C	6	0.0148628	16	16
C7	C	7	0.0200767	16	32
D1	D	1	0.552679	8	0
D2	D	2	0.46518	8	1
D3	D	3	0.556634	8	2
D4	D	4	0.393324	8	4
D5	D	5	0.12945	8	8
D6	D	6	0.0130648	8	16
D7	D	7	0.038775	8	32
E1	E	1	0.48244	4	0
E2	E	2	0.605957	4	1
E3	E	3	0.468596	4	2
E4	E	4	0.44822	4	4
E5	E	5	0.107515	4	8
E6	E	6	0.016421	4	16
E7	E	7	0.0133046	4	32
F1	F	1	0.700048	2	0
F2	F	2	0.880019	2	1
F3	F	3	0.581925	2	2
F4	F	4	0.641676	2	4
F5	F	5	0.145751	2	8
F6	F	6	0.0138439	2	16
F7	F	7	0.0246314	2	32
G1	G	1	0.834232	1	0
G2	G	2	0.718447	1	1
G3	G	3	0.763335	1	2
G4	G	4	0.502337	1	4
G5	G	5	0.113508	1	8
G6	G	6	0.0149826	1	16
G7	G	7	0.0366775	1	32
H1	H	1	1	0	0
H2	H	2	1.04171	0	1
H3	H	3	0.826501	0	2
H4	H	4	0.772983	0	4
H5	H	5	0.171581	0	8
H6	H	6	0.014623	0	16
H7	H	7	0.0590315	0	32

## Sheet: Fig 5A
A
	Strain	GRsd	NormGrowth	Drug
	cmlA5	0.0268628	0.268664	Str
	floR	0.0387265	0.458355	Str
	pZE	0.114485	1	Str
	tetA	0.0152346	0.195431	Str
	tetC	0.191654	0.489002	Str
	tetG	0.243054	0.947312	Str

## Sheet: Fig 5B
Strain	Replicate	NormAUC
cmlA5	1	1.27298
cmlA5	2	1.451
cmlA5	3	1.85925
cmlA5	4	1.85983
cmlA5	5	1.89533
cmlA5	6	1.73656
cmlA5	7	1.51088
cmlA5	8	1.35091
cmlA5	9	1.2757
cmlA5	10	1.46952
cmlA5	11	1.53664
cmlA5	12	1.75703
cmlA5	13	1.74135
cmlA5	15	1.33782
cmlA5	16	1.51627
floR	1	1.09987
floR	2	1.06272
floR	3	1.02219
floR	4	0.992813
floR	5	0.991414
floR	6	1.07347
floR	7	1.05458
floR	8	1.10753
floR	9	1.05272
floR	10	1.07885
floR	11	1.04538
floR	12	1.08183
floR	13	1.07722
floR	14	1.02416
floR	15	0.965712
floR	16	1.00372
tetA	1	1.09066
tetA	2	1.12678
tetA	3	1.0888
tetA	4	1.10085
tetA	5	0.99978
tetA	6	1.04842
tetA	7	1.00384
tetA	8	1.15464
tetA	9	1.0813
tetA	10	1.09115
tetA	11	1.10444
tetA	12	1.06793
tetA	13	1.07946
tetA	14	1.08554
tetA	15	1.03341
tetA	16	1.05229
tetC	1	1.01921
tetC	2	1.01302
tetC	3	0.996166
tetC	4	1.05686
tetC	5	1.03054
tetC	6	1.03754
tetC	7	1.06081
tetC	8	1.02894
tetC	9	1.05237
tetC	10	1.08054
tetC	11	1.07343
tetC	12	0.998517
tetC	13	1.05791
tetC	14	1.08634
tetC	15	1.05349
tetC	16	1.09115
tetG	1	1.0015
tetG	2	1.05357
tetG	3	1.00551
tetG	4	1.00985
tetG	5	1.06964
tetG	6	1.02527
tetG	7	1.0374
tetG	8	1.0403
tetG	9	1.02463
tetG	10	1.05521
tetG	11	1.01735
tetG	12	1.00573
tetG	13	1.02927
tetG	14	0.995002
tetG	15	0.996799
tetG	16	0.987809

## Sheet: Fig S4
Cond	Strain	Fitness	SD
Amk	Amk	1.34	0.053
Tet	wt(TetA)	1.483	0.048
Amk	wt(TetA)	0.983	0.112
Amk	Amk(TetA)	1.013	0.05
Cip	Cip	1.282	0.04
Cip	wt(QnrS1)	1.191	0.115
Cip	Cip(QnrS1)	1.333	0.123
Fep0.06	AzmChl	1.289	0.158
Fep0.06	wt(Tem219)	1.414	0.055
Fep0.06	AzmChl(Tem219)	1.381	0.028
Fep0.06	Fep	1.281	0.136
Fep0.06	Fep(Tem219)	1.321	0.12
Fep0.06	Fep/AzmChl	1.05	0.047
Fep0.06	Dox6/Fep	1.103	0.163
Fep4	Fep/AzmChl	0.975	0.081
Fep4	Dox6/Fep	0.901	0.113
LB	Amk	0.89	0.025
LB	wt(TetA)	0.98	0.06
LB	Amk(TetA)	0.902	0.115
LB	Cip	1.01	0.106
LB	wt(QnrS1)	1.049	0.072
LB	Cip(QnrS1)	1.02	0.06
LB	AzmChl	0.902	0.18
LB	wt(Tem219)	1.041	0.05
LB	AzmChl(Tem219)	0.941	0.022
LB	Fep	0.91	0.05
LB	Fep(Tem219)	0.92	0.014
LB	dox6	0.943	0.06
LB	wt(NoArg)	1.013	0.11

## Sheet: Table S4
Strain	Epistasis	ErrorProp	t-value	p-value	AB
Amk(tetA)	0.0298	0.129186	0.399541	0.635938	LB
Cip(qnrS1)	-0.03949	0.143787	-0.475694	0.340593	LB
AzmChl(Tem219)	0.002018	0.190385	0.018359	0.50649	LB
Fep(Tem219)	-0.02731	0.0697764	-0.677912	0.28387	LB
Amk(TetA)	-0.30422	0.166689	-3.16112	0.0435924	Amk
Cip(QnrS1)	-1.14	0.196902	-10.028	0.00489911	Cip
AzmChl(Tem219)	-0.441646	0.259069	-2.9527	0.0490551	Fep0.06
Fep(Tem219)	-0.490334	0.213348	-3.98075	0.0288492	Fep0.06
No AB	tetA	qnrS1	tem219
Amk	0.03
Cip		-0.039
AzmChl			0.002
Fep			-0.027
AB selection	tetA	qnrS1	tem219
Amk	-0.304
Cip		-1.14
AzmChl			-0.442
Fep			-0.49
